# Supplementary material for: Seed after-ripening is a discrete developmental pathway associated with specific gene networks in Arabidopsis
Source: Plant J. 2008 Jan;53(2):214–24. doi: 10.1111/j.1365-313X.2007.03331.x (PMC2254144; doi:10.1111/j.1365-313X.2007.03331.x)
Supplement: Table S1 — Descriptions of differentially upregulated genes in comparisons used in this paper. [file tpj0053-0214-sm-table1.xls]

## Sheet: Descriptions
Supplementary Table 1:
Descriptions of differentially up-regulated genes in comparisons used in this paper. Derived from original datasets held at NASC (University of Nottingham) at: NASCarrays service http://affymetrix.arabidopsis.info/narrays/experimentbrowse.pl
Subsequent Sheets contain Ler, Cvi and aba1-1, abi1-1related gene lists
Worksheet:
Macro	Used in conjunction with TAGGIT macro to analyse worksheets
Combined results	Shows developmental signatures for all transcriptome comparisons
Individual Excel worsheets of transcriptome comparison datasets:
Comparison	Comparison UP-regulated gene set (brackets: worksheet name)	Description:	Number of differentially UP-regulated genes*
Ler D vs AR	D Up vs AR (LerDUPvsLer AR)	Gene list showing transcripts >2 fold differentially expressed in LerD seeds than Ler AR seeds	495
	AR UP (Ler ARUPvsLerD)	Gene list showing transcripts >2 fold differentially expressed in LerAR seeds than Ler D seeds	965
Cvi D vs AR	D UP (CviDUPvsAR)	Gene list showing transcripts >2 fold differentially expressed in Cvi D seeds than Cvi AR seeds	698
	AR UP (CviARUPvsD)	Gene list showing transcripts >2 fold differentially expressed in Cvi AR seeds than Cvi AR seeds	1558
Ler D vs aba1-1 F	Ler D UP (LerDUPvs aba11F)	Gene list showing transcripts >2 fold differentially expressed in LerD seeds than aba1-1 F seeds	119
	aba1-1 F UP	Gene list showing transcripts >2 fold differentially expressed in aba1-1 F seeds than Ler D seeds	171
Ler AR vs aba1-1 F	Ler AR UP	Gene list showing transcripts >2 fold differentially expressed in LerAR seeds than aba1-1 F seeds	1223
	aba1-1 F UP	Gene list showing transcripts >2 fold differentially expressed in aba1-1 F seeds than Ler AR seeds	1221
Ler D vs aba1-1 S	Ler D UP (LerDUPvsaba11S)	Gene list showing transcripts >2 fold differentially expressed in LerD seeds than aba1-1 S seeds	577
	aba1-1 S UP	Gene list showing transcripts >2 fold differentially expressed in aba1-1 S seeds than Ler D seeds	1394
Ler AR vs aba1-1 S	Ler AR UP	Gene list showing transcripts >2 fold differentially expressed in LerAR seeds than aba1-1 S seeds	369
	aba1-1 S UP	Gene list showing transcripts >2 fold differentially expressed in aba1-1 S seeds than Ler AR seeds	640
Ler D vs abi1-1 F	Ler D UP (LerDUPvsabi11F)	Gene list showing transcripts >2 fold differentially expressed in LerD seeds than abi1-1 F seeds	94
	abi1-1 F UP	Gene list showing transcripts >2 fold differentially expressed in abi1-1 F seeds than Ler D seeds	215
Ler AR vs abi1-1 F	Ler AR UP	Gene list showing transcripts >2 fold differentially expressed in LerAR seeds than abi1-1 F seeds	1627
	abi1-1 F UP	Gene list showing transcripts >2 fold differentially expressed in abi1-1 F seeds than Ler AR seeds	1723
Ler D vs abi1-1 S	Ler D UP (LerDUPvs abi11S)	Gene list showing transcripts >2 fold differentially expressed in LerD seeds than abi1-1 S seeds	890
	abi1-1 S UP	Gene list showing transcripts >2 fold differentially expressed in abi1-1 S seeds than Ler D seeds	920
Ler AR vs abi1-1 S	Ler AR UP	Gene list showing transcripts >2 fold differentially expressed in LerAR seeds than abi1-1 S seeds	285
	abi1-1 S UP	Gene list showing transcripts >2 fold differentially expressed in abi1-1 S seeds than Ler AR seeds	513
abi1-1 F vs abi1-1 S	abi1-1 F (abi11FUPvsabi11S)	Gene list showing transcripts >2 fold differentially expressed in abi1-1 F seeds than abi1-1 S seeds	1550
	abi1-1 S	Gene list showing transcripts >2 fold differentially expressed in abi1-1 S seeds than abi1-1 F seeds	646
aba1-1 F vs aba1-1 S	aba1-1 F	Gene list showing transcripts >2 fold differentially expressed in aba1-1 F seeds than aba1-1 S seeds	1212
	aba1-1 S	Gene list showing transcripts >2 fold differentially expressed in aba1-1 S seeds than aba1-1 F seeds	957
Ler AR vs Ler AR+ABA	Ler AR UP (LerARUPvsLerARABA)	Gene list showing transcripts >2 fold differentially expressed in Ler AR UP seeds than Ler AR+ABA seeds	885
	Ler AR+ABA UP	Gene list showing transcripts >2 fold differentially expressed in Ler AR+ABA UP seeds than Ler AR seeds	960
Ler D vs Ler AR+ABA	Ler D UP	Gene list showing transcripts >2 fold differentially expressed in LerD seeds than Ler AR+ABA seeds	1415
	Ler AR+ABA UP	Gene list showing transcripts >2 fold differentially expressed in LerAR+ABA seeds than Ler D seeds	1491
Key: S, stored seeds, F, Freshly harvested, D, Dormant, AR After-Ripened.

## Sheet: Combinedresults
This table contains the combined results from each search analysis:
		Tags	Wild types:				aba1-1				abi1-1				aba1-1 after-ripening analysis						abi1-1 after-ripening analysis						WT ABA treatment
			LerDUPvsLerAR	LerARUPvsLerD	CviDUPvsAR	CviARUPvsD	aba11FUPvsLerD	LerDUPvsaba11F	aba11FUPvsLerAR	LerARUPvsaba11F	abi11FUPvsLerD	LerDUPvsabi11F	abi11FUPvsLerAR	LerARUPvsabi11F	aba11FUPvsaba11S	aba11SUPvsaba11F	aba11SUPvsLerD	LerDUPvsaba11S	aba11SUPvsLerAR	LerARUPvsaba11S	abi11FUPvsabi11S	abi11SUPvsabi11F	abi11SUPvsLerD	LerDUPvsabi11S	abi11SUPvsLerAR	LerARUPvsabi11S	LerABAUPvsLerD	LerDUPvsLerABA	LerARABA>LerAR	LerAR>LerARABA
		Dormancy related	7	1	9	1	0	0	12	1	0	0	15	2	8	1	2	8	1	2	11	0	0	12	1	5	0	13	0	3
		Germination related	3	4	3	7	0	0	3	6	0	1	6	8	4	1	6	3	0	3	6	2	3	5	0	1	3	7	3	4
		ABA	7	6	10	11	1	1	26	8	4	1	34	9	20	6	13	9	13	2	23	5	8	11	5	4	12	18	6	7
		Auxin	2	21	9	21	3	0	12	13	6	3	17	22	14	14	22	7	9	9	13	11	9	5	7	2	18	16	7	15
		Brassinosteroid	0	2	0	4	0	0	1	3	0	1	1	2	0	3	4	0	1	0	2	0	2	1	0	0	0	3	1	4
		Cytokinin	0	3	0	4	0	0	0	2	0	0	2	2	2	1	3	1	0	1	4	2	4	1	0	1	5	1	1	1
		Ethylene	6	8	12	10	2	1	20	5	2	0	24	6	10	5	15	4	5	2	17	1	5	9	3	3	9	17	10	9
		Gibberellin	1	7	4	7	0	0	5	3	1	1	7	6	3	2	9	3	5	1	4	3	3	2	1	1	7	4	2	7
		Jasmonic acid	0	3	2	1	1	0	1	0	0	0	6	2	2	0	3	1	0	1	6	0	1	1	0	2	1	2	1	5
		Seed storage proteins	13	4	15	1	0	1	38	3	2	1	43	6	19	3	8	23	7	7	28	4	6	33	5	21	4	34	10	12
		Inhibition of protein degradation	3	0	4	1	0	1	10	1	0	0	12	3	2	2	4	0	4	0	10	1	2	5	1	2	1	8	1	1
		Protein degradation	12	44	11	88	7	1	21	54	10	0	32	67	19	31	49	10	18	9	34	13	29	15	14	7	54	32	16	29
		Heat Shock	6	7	25	10	2	0	29	8	2	4	32	8	15	5	13	10	5	3	25	2	6	19	3	1	6	28	5	17
		Cell-wall modification	6	49	16	45	14	3	21	37	18	2	42	52	28	32	56	14	23	10	33	11	36	10	12	5	54	14	21	25
		Cell cycle related	1	22	3	16	2	0	6	25	1	1	7	27	9	26	16	2	4	9	5	9	8	4	2	3	16	13	2	14
		Cytoskeleton	2	17	0	32	2	3	3	23	2	0	7	28	4	18	20	1	5	4	11	7	5	6	4	2	13	7	6	7
		Translation associated	4	25	2	117	2	1	7	41	2	0	14	73	6	77	30	2	7	11	7	10	4	9	2	3	25	8	10	13
		DNA repair	0	6	2	14	1	0	5	14	1	0	6	15	5	11	8	1	2	1	7	5	3	4	1	2	4	11	4	5
		Respiration	1	0	1	4	0	0	1	2	0	0	1	3	2	0	1	0	1	0	3	0	0	2	0	0	1	1	0	0
		Electron Transport	2	1	0	1	1	0	6	1	1	0	4	3	3	0	1	0	0	1	2	0	1	1	0	0	2	2	0	0
		Pentose phosphate pathway	1	2	0	2	0	0	2	1	0	0	2	1	0	1	2	1	0	1	2	0	0	2	0	0	2	2	0	2
		Glycolysis and gluconeogenesis	3	6	3	18	0	0	10	7	1	0	12	13	7	6	18	4	6	2	10	3	5	5	2	5	2	8	1	3
		Krebs cycle	1	7	1	9	0	0	1	6	1	0	2	11	0	2	7	2	1	1	1	0	1	1	1	0	3	3	0	2
		Beta oxidation	0	0	0	1	0	0	0	1	0	0	1	2	1	1	2	1	0	1	2	1	1	2	0	0	1	1	0	1
		Stress	19	13	23	19	1	3	53	23	2	1	60	24	35	13	33	24	31	8	47	10	18	40	8	8	26	52	15	25
		Photosynthesis/chloroplast related	7	19	6	31	2	1	34	31	0	0	38	37	28	24	55	7	29	0	30	7	18	10	2	2	24	18	9	16
		Unknown	145	178	175	280	35	42	278	233	44	31	398	324	321	193	236	140	134	117	329	168	219	210	144	67	379	308	282	175
		Unclassified	243	510	362	803	95	61	606	671	115	47	898	871	645	479	758	299	329	190	878	371	523	465	295	138	819	784	547	483
		Total genes in lists	495	965	698	1558	171	119	1211	1223	215	94	1723	1627	1212	957	1394	577	640	396	1550	646	920	890	513	285	1491	1415	960	885
		Total genes classified above	252	455	336	755	76	58	605	552	100	47	825	756	567	478	636	278	311	206	672	275	397	425	218	147	672	631	413	402
		Percentage classified	50.91	47.15	48.14	48.46	44.44	48.74	49.96	45.13	46.51	50	47.88	46.47	46.78	49.95	45.62	48.18	48.59	52.02	43.35	42.57	43.15	47.75	42.5	51.58	45.07	44.59	43.02	45.42
		Percentage of annotated genes TAGGED	30.5714	35.197	30.7839	37.1674	30.1471	20.7792	35.0482	32.2222	32.7485	25.3968	32.2264	33.1543	27.6094	37.3037	34.5423	31.5789	34.9802	31.8996	28.0917	22.3849	25.3923	31.6176	20.0542	36.6972	26.3489	29.178	19.3215	31.9718

## Sheet: LerDUPvsLerAR
Description of comparison:
LerDUPvsLerAR	Rank	Fold Change	Affy number	P-value	AGI	DESCRIPTION FROM ATENSEMBL	Gene Name	Tag
	1	17.4653	267108_at	0.00281	At2g14830	unknown protein; expressed protein, contains Pfam profile: PF03398 eukaryotic protein of unknown function, DUF292		Unannotated	Tags	Count
Total Genes in List:	2	17.4356	258564_at	0.00454	At3g06560	nucleic acid binding / polynucleotide adenylyltransferase; poly (A) polymerase family protein, similar to SP|Q9BWT3 Poly(A) polymerase gamma (EC 2.7.7.19) (PAP gamma) (Polynucleotide adenylyltransferase gamma) (SRP RNA 3' adenylating enzyme) {Homo sapiens}; contains Pfam profiles PF04926: Poly(A) polymerase predicted RNA binding domain, PF04928: Poly(A) polymerase central domain			Dormancy related	7
495	3	15.9982	249726_at	0.0378	At5g35480	unknown protein; expressed protein		Unannotated	Germination related	3
	4	14.8576	264346_at	0.0254	At1g12010	unknown protein; 1-aminocyclopropane-1-carboxylate oxidase, putative / ACC oxidase, putative, Strong similarity to amino-cyclopropane-carboxylic acid oxidase (ACC ox2) (GI:559407) from Brassica napus. ESTs gb|Z48548 and gb|Z48549 come from this gene			ABA	7
	5	14.072	250086_at	0.00691	At5g17260	ANAC086; transcription factor; no apical meristem (NAM) family protein, contains Pfam PF02365: No apical meristem (NAM) domain;			Auxin	2
	6	12.0756	248846_at	0.0369	At5g46500	unknown protein; expressed protein		Unannotated	Brassinosteroid	0
	7	11.6827	257313_at	0.0146	At3g26520	TIP2 (TONOPLAST INTRINSIC PROTEIN 2); water channel; gamma tonoplast intrinsic protein 2 (TIP2). expressed throughout the plant and transcript level is increased upon NaCl or ABA treatments. NaCl stress-sensitive yeast mutant strains exhibit more resistance to salt when expressing this protein.	TIP2, SITIP	ABA	Cytokinin	0
	8	11.4108	259854_at	0.0216	At1g72200	protein binding / ubiquitin-protein ligase/ zinc ion binding; zinc finger (C3HC4-type RING finger) family protein, contains Pfam profile: PF00097: Zinc finger, C3HC4 type (RING finger)			Ethylene	6
	9	11.2297	251228_at	0.00347	At3g62710	hydrolase, hydrolyzing O-glycosyl compounds; glycosyl hydrolase family 3 protein, exhydrolase II - Zea mays, EMBL:AF064707			Gibberellin	1
	10	10.7288	261555_s_at	0.0123	At1g63630	unknown protein; pentatricopeptide (PPR) repeat-containing protein, contains Pfam profile PF01535: PPR repeat			Jasmonic acid	0
	11	10.6123	264451_s_at	0.00209	At1g10260	unknown protein; copia-like retrotransposon family, has a 3.6e-19 P-value blast match to gb|AAG52949.1| gag/pol polyprotein (Endovir1-1) (Arabidopsis thaliana) (Ty1_Copia-family)			Seed storage proteins/Late Embryogenesis Abundant	13
	12	9.535	256601_s_at	0.00929	At3g28290	AT14A; Possesses a transmembrane domain and a small region that has sequence similarities to integrins from fungi, insects and humans. Is localized to plasma membrane and cytoplasm. Integrin-related protein 14a, identical to At14a protein GI:11994573 (Arabidopsis thaliana) (Gene 230 (1), 33-40 (1999)), At14a protein (Arabidopsis thaliana) GI:4589123			Inhibition of protein degradation	3
	13	9.49425	264541_at	0.000946	At1g55660	unknown protein; F-box family protein, contains F-box domain Pfam:PF00646			Protein degradation	12
	14	9.4179	256203_at	0.0305	At1g50800	unknown protein; expressed protein		Unannotated	Heat Shock	6
	15	9.40671	252334_at	0.0019	At3g48850	binding / transporter; mitochondrial phosphate transporter, putative, similar to mitochondrial phosphate transporter GI:3318617 from (Arabidopsis thaliana)			Cell-wall modification	6
	16	9.40093	254562_at	0.0247	At4g19230	CYP707A1; heme binding / iron ion binding / monooxygenase/ oxygen binding; member of CYP707A	CYP707A1		Cell cycle related	1
	17	9.24147	263123_at	0.0101	At1g78500	catalytic; pentacyclic triterpene synthase, putative, similar to pentacyclic triterpene synthase (04C11) (gi:6650208) (PMID:11247608); similar to beta-Amyrin Synthase GI:3688600 from (Panax ginseng)			Cytoskeleton	2
	18	9.23744	255164_at	0.0163	At4g07880				Translation associated	4
	19	9.21414	260734_at	0.00781	At1g17600	ATP binding / transmembrane receptor; disease resistance protein (TIR-NBS-LRR class), putative, domain signature TIR-NBS-LRR exists, suggestive of a disease resistance protein.			DNA repair	0
	20	8.95658	259316_at	0.0252	At3g01175	unknown protein; expressed protein		Unannotated	Respiration	1
	21	8.93258	248706_at	0.0381	At5g48530	unknown protein; expressed protein		Unannotated	Electron Transport	2
	22	8.72696	249848_at	0.0209	At5g23220	catalytic; isochorismatase hydrolase family protein, low similarity to SP|P45743Isochorismatase (EC 3.3.2.1) (2,3 dihydro-2,3 dihydroxybenzoate synthase) (Superoxide-inducible protein) (SOI1) {Bacillus subtilis}; contains Pfam profile PF00857: isochorismatase family protein			Pentose phosphate pathway	1
	23	8.69195	252061_at	0.0369	At3g52620	unknown protein; expressed protein, phosphate actyltransferase, Staphylococcus aureus, EMBL:SAU271496		Unannotated	Glycolysis and gluconeogenesis	3
	24	8.44355	260771_at	0.000208	At1g49160	WNK7; kinase; Encodes a member of the WNK family (9 members in all) of protein kinases, the structural design of which is clearly distinct from those of other known protein kinases, such as receptor-like kinases and mitogen-activated protein kinases. Its	WNK7		Krebs cycle	1
	25	8.32373	250795_at	0.00213	At5g05280	protein binding / ubiquitin-protein ligase/ zinc ion binding; zinc finger (C3HC4-type RING finger) family protein, contains Pfam domain, PF00097: Zinc finger, C3HC4 type (RING finger)			Beta oxidation	0
	26	8.30182	251692_s_at	0.00628	At3g56540	catalytic/ serine carboxypeptidase; serine carboxypeptidase, putative, similar to SP|P52711 Serine carboxypeptidase II-3 precursor (EC 3.4.16.6) {Hordeum vulgare}; contains Pfam profile PF0450 serine carboxypeptidase		Protein degradation	Stress	19
	27	8.26438	252203_at	0.0412	At3g50320	unknown protein; hypothetical protein		Unannotated	Photosynthesis/chloroplast related	7
	28	8.24952	254330_at	0.0045	At4g22700	unknown protein; LOB domain family protein / lateral organ boundaries domain family protein (LBD32), identical to SP|O49651 Putative LOB domain protein 32 {Arabidopsis thaliana}; similar to lateral organ boundaries (LOB) domain-containing proteins from Arabidopsis thaliana	LBD32		Unannotated	145
	29	8.02004	252263_at	0.000242	At3g49520	unknown protein; F-box family protein, contains weak hit to Pfam:PF00646 F-box domain and weak hit to TIGRFAM TIGR01640 : F-box protein interaction domain			Unclassified	243
	30	7.90986	255074_at	0.000387	At4g09100	protein binding / ubiquitin-protein ligase/ zinc ion binding; zinc finger (C3HC4-type RING finger) family protein, contains Pfam profile: PF00097 zinc finger, C3HC4 type (RING finger)			Total genes in lists	495
	31	7.83933	267425_at	0.014	At2g34810	electron carrier; FAD-binding domain-containing protein, similar to SP|P30986 reticuline oxidase precursor (Berberine-bridge-forming enzyme) (BBE) (Tetrahydroprotoberberine synthase) (Eschscholzia californica); contains PF01565 FAD binding domain			Total genes classified above	252
	32	7.82798	250036_at	0.0249	At5g18340	ubiquitin-protein ligase; U-box domain-containing protein, weak similarity to immediate-early fungal elicitor protein CMPG1 (Petroselinum crispum) GI:14582200; contains Pfam profile PF04564: U-box domain			Percentage classified	50.91
	33	7.79254	246100_at	0.00638	At5g32570
	34	7.77685	260101_at	0.00335	At1g73260	endopeptidase inhibitor; trypsin and protease inhibitor family protein / Kunitz family protein, similar to trypsin inhibitor propeptide (Brassica oleracea) GI:841208; contains Pfam profile PF00197: Trypsin and protease inhibitor		Inhibition of protein degradation
	35	7.69738	249377_at	0.0279	At5g40690	unknown protein; expressed protein		Unannotated
	36	7.5093	258473_s_at	0.014	At3g02610	acyl-[acyl-carrier protein] desaturase; similar to acyl-(acyl-carrier-protein) desaturase, putative / stearoyl-ACP desaturase, putative [Arabidopsis thaliana] (TAIR:At5g16230.1); similar to acyl-(acyl-carrier-protein) desaturase, putative / stearoyl-ACP desaturase, putative [Arabidopsis thaliana] (TAIR:At3g02620.1); similar to stearoyl-acyl carrier protein desaturase [Linum usitatissimum] (GB:CAA…
	37	7.35707	263299_s_at	0.00147	At2g11600	unknown protein; pseudogene, hypothetical protein, and genefinder		Unannotated
	38	7.34148	245931_at	0.00706	At5g09280	lyase/ pectate lyase; pectate lyase family protein, similar to major pollen allergen Cup a 1 SP:Q9SCG9 from (Cupressus arizonica)		Cell-wall modification
	39	7.3276	248728_at	0.0431	At5g48000	CYP708A2; heme binding / iron ion binding / monooxygenase/ oxygen binding; member of CYP708A	CYP708A2
	40	7.27308	246860_at	0.0399	At5g25840	unknown protein; expressed protein		Unannotated
	41	7.13933	266672_at	0.00182	At2g29650	carbohydrate transporter/ organic anion transporter/ sugar porter; inorganic phosphate transporter, putative, similar to brain specific Na+-dependent inorganic phosphate cotransporter (Rattus norvegicus) GI:507415; contains Pfam profile PF00083: major facilitator superfamily protein
	42	7.10527	263944_at	0.0267	At2g36040	unknown protein; expressed protein, ; expression supported by MPSS		Unannotated
	43	7.02313	258940_at	0.0232	At3g09930	carboxylic ester hydrolase/ hydrolase, acting on ester bonds / lipase; GDSL-motif lipase/hydrolase family protein, similar to SP|P40602 Anther-specific proline-rich protein APG precursor {Arabidopsis thaliana}; contains Pfam profile: PF00657 lipase acylhydrolase with GDSL-like motif
	44	6.88726	256877_at	0.0136	At3g26470	unknown protein; expressed protein		Unannotated
	45	6.87565	246813_at	0.0257	At5g27190	transposase; Mutator-like transposase family, has a 1.3e-76 P-value blast match to O22278 /203-375 Pfam PF03108 MuDR family transposase (MuDr-element domain)
	46	6.86793	266933_at	0.00658	At2g07760	nucleic acid binding; zinc knuckle (CCHC-type) family protein, contains Pfam domain, PF00098: Zinc knuckle
	47	6.83153	265057_at	0.000638	At1g52140	unknown protein; expressed protein		Unannotated
	48	6.82391	261135_at	0.0145	At1g19610	LCR78/PDF1.4; plant defensin-fusion protein, putative (PDF1.4), plant defensin protein family member, personal communication, Bart Thomma (Bart.Thomma@agr.kuleuven.ac.be); similar to SWISS-PROT:P30224, Cysteine-rich antifungal protein 1 precursor (AFP1)(Arabidopsis thaliana)
	49	6.79121	266191_at	0.0038	At2g39040	peroxidase; peroxidase, putative, similar to cationic peroxidase isozyme 38K precursor (Nicotiana tabacum) gi|575603|dbj|BAA07663	PER24
	50	6.64354	258005_at	0.00485	At3g19390	cysteine-type endopeptidase/ cysteine-type peptidase; cysteine proteinase, putative / thiol protease, putative, contains similarity to cysteine proteinase RD21A (thiol protease) GI:435619, SP:P43297 from (Arabidopsis thaliana)		Protein degradation
	51	6.60952	249302_at	0.0166	At5g41450	protein binding / ubiquitin-protein ligase/ zinc ion binding; zinc finger (C3HC4-type RING finger) family protein, contains Pfam profile: PF00097 zinc finger, C3HC4 type (RING finger)
	52	6.52874	246977_at	0.0401	At5g24930	transcription factor/ zinc ion binding; zinc finger (B-box type) family protein, similar to CONSTANS-like protein 1 GI:4091804 from (Malus x domestica)
	53	6.475	254766_at	0.0154	At4g13280	lyase; terpene synthase/cyclase family protein, predicted protein, Arabidopsis thaliana
	54	6.45818	267202_s_at	0.0136	At2g31030	oxysterol binding; oxysterol-binding family protein, similar to SWH1 (Saccharomyces cerevisiae) GI:402658; contains Pfam profile PF01237: Oxysterol-binding protein
	55	6.4046	262119_s_at	0.00487	At1g02930	ATGSTF6; glutathione transferase; Encodes glutathione transferase belonging to the phi class of GSTs. Naming convention according to Wagner et al. (2002).	ATGST1, ERD11	Stress
	56	6.38712	261499_at	0.0268	At1g28430	CYP705A24; heme binding / iron ion binding / monooxygenase/ oxygen binding; member of CYP705A	CYP705A24
	57	6.3313	254884_at	0.0344	At4g11730	ATPase; ATPase, plasma membrane-type, putative / proton pump, putative, similar to plasma membrane-type ATPase SP|P20431 and SP|P19456 {Arabidopsis thaliana}; contains InterPro accession IPR001757: ATPase, E1-E2 type
	58	6.30734	263045_at	0.0343	At2g05370	unknown protein; expressed protein, similar to SGS2 (GI:8164028) (Arabidopsis thaliana); similar to RNA-dependent RNA polymerase (GI:8248473) (Arabidopsis thaliana)		Unannotated
	59	6.25731	260568_at	0.00691	At2g43570	chitin binding / chitinase; chitinase, putative, similar to chitinase class IV GI:722272 from (Brassica napus)
	60	6.2376	249454_at	0.0112	At5g39520	unknown protein; expressed protein, predicted protein, Synechocystis sp., PIR:S77152		Unannotated
	61	6.23673	262518_at	0.0348	At1g17170	ATGSTU24; glutathione transferase; Encodes glutathione transferase belonging to the tau class of GSTs. Naming convention according to Wagner et al. (2002).
	62	6.08917	263673_at	0.0143	At2g04800	unknown protein; expressed protein		Unannotated
	63	6.00634	264054_at	0.0264	At2g22540	SVP (SHORT VEGETATIVE PHASE); transcription factor; Recessive mutants have early flowering phenotype. In long days (16 hours) flowers after about 10 leaves as compared to Col siblings which flower after 15 leaves. Truncates vegetative phase. Makes trichomes early.	SVP
	64	6.0056	261047_at	0.00436	At1g01410	RNA binding; hypothetical protein		Unannotated
	65	5.97241	263335_x_at	0.0306	At2g04970	unknown protein; hypothetical protein, similar to At2g15200, At1g32830, At2g14140, At3g30450, At4g03990, At5g34895, At3g47270, At2g02200		Unannotated
	66	5.96152	260643_at	0.00324	At1g53270	ATPase, coupled to transmembrane movement of substances; ABC transporter family protein, contains similarity to ABC transporter GI:10280532 from (Homo sapiens)
	67	5.9322	267076_at	0.0275	At2g41090	calcium ion binding; calmodulin-like calcium-binding protein, 22 kDa (CaBP-22), identical to SP|P30187 22 kDa calmodulin-like calcium-binding protein (CABP-22) (Arabidopsis thaliana)
	68	5.69781	266046_at	0.00366	At2g07728	unknown protein; expressed protein, ; expression supported by MPSS		Unannotated
	69	5.6072	250750_at	0.006	At5g05870	UGT76C1; UDP-glycosyltransferase/ transferase, transferring glycosyl groups; UDP-glucoronosyl/UDP-glucosyl transferase family protein, contains Pfam profile: PF00201 UDP-glucoronosyl and UDP-glucosyl transferase
	70	5.57074	257843_at	0.0495	At3g28400	unknown protein; hAT-like transposase family (hobo/Ac/Tam3), has a 4.6e-39 P-value blast match to GB:CAA29005 ORFa of Maize Ac (hAT-element) (Zea mays)
	71	5.5592	256019_at	0.0282	At1g58260	CYP79C2; heme binding / iron ion binding / monooxygenase/ oxygen binding; member of CYP79C subfamily of cytochrome p450s. Encodes a putative xylan endohydrolase. similar to some closely linked pseudogenes.	CYP79C2, CYP79C4P, CYP79C5P
	72	5.54932	248395_at	0.0248	At5g52120	ATPP2-A14; F-box family protein / SKP1 interacting partner 3-related, contains Pfam profile PF00646: F-box domain
	73	5.54809	266717_at	0.0318	At2g46735	unknown protein; expressed protein		Unannotated
	74	5.54646	263931_at	0.0108	At2g36220	unknown protein; expressed protein		Unannotated
	75	5.52129	245161_at	0.0241	At2g33070	unknown protein; similar to jacalin lectin family protein [Arabidopsis thaliana] (TAIR:At3g16400.1); similar to jacalin lectin family protein [Arabidopsis thaliana] (TAIR:At3g16390.1); similar to jacalin lectin family protein [Arabidopsis thaliana] (TAIR:At3g16410.1); similar to putative D-protein [Oryza sativa (japonica cultivar-group)] (GB:XP_450269.1); contains InterPro domain Jacalin-related …
	76	5.48834	260038_at	0.000184	At1g68875	unknown protein; expressed protein		Unannotated
	77	5.41889	259340_at	0.000548	At3g03870	unknown protein; expressed protein, predicted using genefinder		Unannotated
	78	5.27438	254250_at	0.0413	At4g23290	kinase; protein kinase family protein, contains Pfam domain PF00069: Protein kinase domain
	79	5.2664	245697_at	0.0187	At5g04200	caspase; latex-abundant protein, putative (AMC9) / caspase family protein, similar to latex-abundant protein (Hevea brasiliensis) gb:AAD13216; contains Pfam profile PF00656: ICE-like protease (caspase) p20 domain	AMC9	Protein degradation
	80	5.24877	247969_at	0.0421	At5g56700	unknown protein; F-box protein-related, contains a partial F-box domain Pfam:PF00646
	81	5.21294	254735_at	0.000267	At4g13810	protein binding; disease resistance family protein / LRR family protein, contains leucine rich-repeat domains Pfam:PF00560, INTERPRO:IPR001611; similar to disease resistance protein (Lycopersicon esculentum) gi|3894383|gb|AAC78591
	82	5.1571	263378_at	0.00272	At2g40180	catalytic/ protein phosphatase type 2C/ protein serine/threonine phosphatase; protein phosphatase 2C, putative / PP2C, putative, contains PF00481: Protein phosphatase 2C domain; identical to protein phosphatase 2C (GI:4587992) (Arabidopsis thaliana)	PP2C5
	83	5.0834	263384_at	0.00536	At2g40130	unknown protein; heat shock protein-related, contains similarity to 101 kDa heat shock protein; HSP101 (Triticum aestivum) gi|11561808|gb|AAC83689		Heat Shock
	84	5.07891	265693_at	0.0207	At2g24350	RNA binding / nucleic acid binding; RNA recognition motif (RRM)-containing protein, low similarity to poly(A) binding protein II from (Xenopus laevis) GI:11527140, (Mus musculus) GI:2351846, (Bos taurus) GI:1051125; contains INTERPRO:IPR000504 RNA-binding region RNP-1 (RNA recognition motif) domain
	85	5.07468	247234_at	0.0109	At5g64980	unknown protein; expressed protein		Unannotated
	86	5.0698	250960_at	0.0242	At5g02940	unknown protein; expressed protein		Unannotated
	87	5.05312	248830_at	0.0152	At5g47150	unknown protein; YDG/SRA domain-containing protein, low similarity to nuclear protein np95 (Mus musculus) GI:4220590; contains Pfam profile PF02182: YDG/SRA domain
	88	5.04946	265355_at	0.00254	At2g16760	unknown protein; expressed protein		Unannotated
	89	5.02908	267165_at	0.0347	At2g37710	kinase; lectin protein kinase, putative, similar to receptor lectin kinase 3 (Arabidopsis thaliana) gi|4100060|gb|AAD00733; contains protein kinase domain, Pfam:PF00069; contains legume lectins alpha and beta domains, Pfam:PF00138 and Pfam:PF00139
	90	5.01107	246569_at	0.0407	At5g14980	catalytic/ hydrolase; esterase/lipase/thioesterase family protein, low similarity to monoglyceride lipase from (Homo sapiens) GI:14594904, (Mus musculus) GI:2632162; contains Interpro entry IPR000379
	91	5.00018	257637_at	0.0368	At3g25810	lyase; myrcene/ocimene synthase, putative, similar to GI:9957293; contains Pfam profile: PF01397 terpene synthase family
	92	4.93568	246238_at	0.0179	At4g36670	carbohydrate transporter/ sugar porter; mannitol transporter, putative, similar to mannitol transporter (Apium graveolens var. dulce) GI:12004316; contains Pfam profile PF00083: major facilitator superfamily protein
	93	4.93534	248112_at	0.0259	At5g55350	acyltransferase; membrane bound O-acyl transferase (MBOAT) family protein / wax synthase-related, contains similarity to wax synthase wax synthase - Simmondsia chinensis, PID:g5020219 similar to wax synthase (gi:5020219) from Simmondsia chinensis
	94	4.9225	257292_s_at	0.0369	At3g15600	unknown protein; expressed protein, low similarity to KED (Nicotiana tabacum) GI:8096269; contains Pfam profile PF03384: Drosophila protein of unknown function, DUF287		Unannotated
	95	4.91301	259917_at	0.038	At1g72580	unknown protein; hypothetical protein		Unannotated
	96	4.89699	257525_at	0.00605	At3g04900	metal ion binding; heavy-metal-associated domain-containing protein, contains Pfam profile PF00403: Heavy-metal-associated domain
	97	4.86303	259002_at	0.000449	At3g02000	ROXY1; electron transporter/ thiol-disulfide exchange intermediate; Roxy1 encodes a glutaredoxin belonging to a subgroup specific to higher plants. It is required for proper petal initiation and organogenesis. It is likely to function in the temporal and spatial expression regulation of AGAMOUS in the first and second whorl. It's function is dependent on Cysteine 49.		Electron Transport
	98	4.85285	263554_at	0.0143	At2g16410	unknown protein; hypothetical protein, similar to zinc finger protein (Arabidopsis thaliana) GI:976277		Unannotated
	99	4.83065	262828_at	0.00142	At1g14950	unknown protein; major latex protein-related / MLP-related, low similarity to major latex protein {Papaver somniferum}(GI:294060) ; contains Pfam profile PF00407: Pathogenesis-related protein Bet v I family	MLP1
	100	4.82739	250874_at	0.0194	At5g04010	unknown protein; expressed protein, similar to expressed protein [Arabidopsis thaliana] (TAIR:At5g03920.1); similar to hypothetical protein [Oryza sativa (japonica cultivar-group)] (GB:BAD68285.1)		Unannotated
	101	4.75563	247646_at	0.00236	At5g59990	unknown protein; expressed protein, ; expression supported by MPSS		Unannotated
	102	4.74455	266013_s_at	0.00672	At2g07702	unknown protein; expressed protein		Unannotated
	103	4.73191	264735_s_at	0.0265	At1g62060	unknown protein; expressed protein		Unannotated
	104	4.72637	261234_x_at	0.0138	At1g32830	unknown protein; hypothetical protein, similar to At2g04970, At2g15200, At2g14140, At3g30450, At4g03990, At5g34895, At3g47270, At2g02200		Unannotated
	105	4.72386	258993_at	0.0332	At3g08940	LHCB4.2; Lhcb4.2 protein (Lhcb4.2) mRNA, complete cds	LHCB4	Photosynthesis/chloroplast related
	106	4.69266	257567_at	0.0402	At3g23930	unknown protein; expressed protein		Unannotated
	107	4.66802	253099_s_at	0.00685	At4g37530	peroxidase; peroxidase, putative, similar to peroxidase (Arabidopsis thaliana) gi|1402906|emb|CAA66958; identical to Pfam profile PF00141: Peroxidase; identical to cDNA peroxidase ATP37 GI:18874553	PER51
	108	4.66689	265094_at	0.0041	At1g03890	nutrient reservoir; cupin family protein, similar to Arabidopsis thaliana 12S seed storage proteins SP|P15455 (gi|808937) and SP|P15456, Brassica napus cruciferin storage protein, gi|762919, and others; contains Pfam profile PF00190 Cupin; Location of ESTs YAY049-3' end, gb|Z26364 and YAY049-5' end, gb|Z26363		Seed storage proteins/Late Embryogenesis Abundant
	109	4.6293	249640_at	0.0115	At5g36940	CAT3 (CATIONIC AMINO ACID TRANSPORTER 3); cationic amino acid transporter; Arabidopsis thaliana amino acid permease family protein (At5g36940)		Protein degradation
	110	4.61855	256815_at	0.0336	At3g21380	unknown protein; similar to jacalin lectin family protein [Arabidopsis thaliana] (TAIR:At1g52040.1); similar to myrosinase binding protein [Brassica napus] (GB:CAA70587.1); contains InterPro domain Jacalin-related lectin (InterPro:IPR001229)
	111	4.58469	254101_at	0.00139	At4g25000	AMY3 (ALPHA-AMYLASE-LIKE); alpha-amylase; alpha-amylase, putative / 1,4-alpha-D-glucan glucanohydrolase, putative, similar to alpha-amylase from Vigna mungo SP:P17859, Ipomoea nil GI:21670851; contains Pfam profile PF00128: Alpha amylase, catalytic domain. Predicted to be secreted protein based on signalP prediction. Involved in starch mobilization.	AMY3
	112	4.49645	262977_at	0.00267	At1g75490	DNA binding / transcription factor; encodes a member of the DREB subfamily A-2 of ERF/AP2 transcription factor family. The protein contains one AP2 domain. There are eight members in this subfamily including DREB2A AND DREB2B that are involved in response to drought.		ABA
	113	4.46622	252589_s_at	0.0458	At3g45650	transporter; proton-dependent oligopeptide transport (POT) family protein, contains Pfam profile: PF00854 POT family
	114	4.43706	265624_at	0.0458	At2g27250	CLV3 (CLAVATA3); kinase activator/ receptor binding; Putative multimeric ligand for the CLAVATA1 (CLV1) receptor-kinase. Regulates shoot and floral meristem development. Required for CLAVATA1 receptor-like kinase assembly into a signaling complex that includes KAPP and a Rho-related protein.	CLV3
	115	4.36515	248048_at	0.0228	At5g56080	nicotianamine synthase; nicotianamine synthase, putative, similar to nicotianamine synthase (Lycopersicon esculentum)(GI:4753801), nicotianamine synthase 2 (Hordeum vulgare)(GI:4894912)	NAS2
	116	4.36377	245757_at	0.0285	At1g35140	PHI-1 (PHOSPHATE-INDUCED 1); At1g35140 (At1g35140/T32G9_32) mRNA, complete cds	PHI-1
	117	4.32828	255632_at	0.0312	At4g00680	actin binding; actin-depolymerizing factor, putative, strong similarity to SP|P30175 Actin-depolymerizing factor (ADF) {Lilium longiflorum}; contains Pfam profile PF00241: Cofilin/tropomyosin-type actin-binding protein		Cytoskeleton
	118	4.29537	251350_at	0.0206	At3g61040	CYP76C7; heme binding / iron ion binding / monooxygenase/ oxygen binding; encodes a protein with cytochrome P450 domain	CYP76C7
	119	4.28529	253822_at	0.0392	At4g28410	1-aminocyclopropane-1-carboxylate synthase/ transaminase/ transferase, transferring nitrogenous groups; aminotransferase-related, similar to nicotianamine aminotransferase (Hordeum vulgare subsp. vulgare) GI:6469090
	120	4.23013	254631_at	0.0145	At4g18610	unknown protein; expressed protein, contains Pfam profile PF04852: Protein of unknown function (DUF640)		Unannotated
	121	4.2231	266759_at	0.0145	At2g46915	unknown protein; expressed protein, and genscan		Unannotated
	122	4.20383	252582_at	0.00276	At3g45530	protein binding / zinc ion binding; DC1 domain-containing protein, contains Pfam profile PF03107: DC1 domain
	123	4.19331	262732_at	0.0434	At1g16440	kinase; protein kinase, putative, similar to viroid symptom modulation protein (Lycopersicon esculentum) gi|7672777|gb|AAF66637
	124	4.18963	253182_at	0.0362	At4g35190	unknown protein; expressed protein, contains Pfam profile PF03641: decarboxylase family protein		Unannotated
	125	4.18837	250028_at	0.00668	At5g18130	unknown protein; expressed protein, similar to unknown protein (gb|AAF00631.1)		Unannotated
	126	4.18106	256243_at	0.0293	At3g12500	ATHCHIB (BASIC CHITINASE); chitinase; encodes a basic chitinase involved in ethylene/jasmonic acid mediated signalling pathway during systemic acquired resistance based on expression analyses.	ATHCHIB	Ethylene
	127	4.05672	256427_at	0.00579	At3g11090	unknown protein; LOB domain family protein / lateral organ boundaries domain family protein (LBD21), identical to SP|Q9SRL8 Putative LOB domain protein 21 {Arabidopsis thaliana}; similar to lateral organ boundaries (LOB) domain-containing proteins from Arabidopsis thaliana	LBD21
	128	4.03159	264075_at	0.0254	At2g10850	unknown protein; expressed protein, weak similarity to envelope-like (Glycine max) GI:3142379		Unannotated
	129	3.94145	261020_at	0.0308	At1g26390	electron carrier; FAD-binding domain-containing protein, similar to SP|P30986 reticuline oxidase precursor (Berberine-bridge-forming enzyme) (BBE) (Tetrahydroprotoberberine synthase) (Eschscholzia californica); contains PF01565 FAD binding domain
	130	3.93565	246790_at	0.0115	At5g27610	DNA binding / transcription factor; similar to myb family transcription factor [Arabidopsis thaliana] (TAIR:At3g05380.1); similar to P0671B11.29 [Oryza sativa (japonica cultivar-group)] (GB:NP_914584.1); contains InterPro domain Myb DNA-binding domain (InterPro:IPR001005)
	131	3.92708	252317_at	0.0243	At3g48720	transferase; transferase family protein, similar to hypersensitivity-related hsr201 protein - Nicotiana tabacum,PIR2:T03274; contains Pfam transferase family domain PF00248
	132	3.91291	255049_at	0.0268	At4g09610	GASA2; gibberellin-regulated protein 2 (GASA2) / gibberellin-responsive protein 2, identical to SP|P46688 Gibberellin-regulated protein 2 precursor {Arabidopsis thaliana}	GASA2	Gibberellin
	133	3.91103	263320_at	0.0111	At2g47180	transferase, transferring hexosyl groups; galactinol synthase, putative, similar to galactinol synthase, isoform GolS-1 GI:5608497 from (Ajuga reptans)	ATGOLS1	Dormancy related
	134	3.89063	264580_at	0.000378	At1g05340	unknown protein; expressed protein		Unannotated
	135	3.88167	254414_at	0.0153	At4g21320	unknown protein; (2R)-phospho-3-sulfolactate synthase-related, contains weak similarity to Swiss-Prot:Q57703 (2R)-phospho-3-sulfolactate synthase (PSL synthase) (Methanococcus jannaschii)
	136	3.86225	266546_at	0.0378	At2g35270	unknown protein; DNA-binding protein-related, contains Pfam domain PF03479: Domain of unknown function (DUF296), found in AT-hook motifs Pfam:PF02178
	137	3.86073	261281_at	0.0154	At1g35740	unknown protein; pseudogene, similar to putative beta-1,3-glucan synthase, blastp match of 57% identity and 2.1e-14 P-value to GP|23503034|gb|AAK49452.2|AF304372_1|AF304372 putative beta-1,3-glucan synthase {Nicotiana alata}
	138	3.84659	248210_at	0.0238	At5g54000	oxidoreductase, acting on paired donors, with incorporation or reduction of molecular oxygen, 2-oxoglutarate as one donor, and incorporation of one atom each of oxygen into both donors; oxidoreductase, 2OG-Fe(II) oxygenase family protein, similar to Flavonol synthase (EC 1.14.11.-) (FLS) from Lisianthus russellianus) {Eustoma grandiflorum} (SP|Q9M547), Leucoanthocyanidin dioxygenase (LDOX) (Leuco…		Stress
	139	3.84603	252686_at	0.0398	At3g44420	unknown protein; pseudogene, hypothetical protein		Unannotated
	140	3.82789	262505_at	0.00119	At1g21680	unknown protein; expressed protein, similar to TolB protein precursor (SP:Q9ZDM5) {Rickettsia prowazekii}; ESTs gb|N96028, gb|F14286, gb|T20680, gb|F14443, gb|AA657300 and gb|N65244 come from this gene		Unannotated
	141	3.82498	261648_at	0.00564	At1g27730	ZAT10; nucleic acid binding / transcription factor/ zinc ion binding; Related to Cys2/His2-type zinc-finger proteins found in higher plants.Compensated for a subset of calcineurin deficiency in yeast.Salt tolerance produced by ZAT10 appeared to be partially dependent on ENA1/PMR2, a P-type ATPase required for Li+ and Na+ efflux in yeast.	ZAT10, STZ, STZ/ZAT10	Stress
	142	3.81003	257512_at	0.00098	At1g35250	acyl-CoA thioesterase/ catalytic/ hydrolase, acting on ester bonds; thioesterase family protein, contains Pfam profile PF03061: thioesterase family protein
	143	3.80738	260017_at	0.0227	At1g41810	unknown protein; expressed protein		Unannotated
	144	3.7871	261838_at	0.0306	At1g16030	HSP70B; ATP binding; heat shock protein 70, putative / HSP70, putative, similar to heat shock protein hsp70 GI:1771478 from (Pisum sativum)		Heat Shock
	145	3.77522	262310_at	0.0296	At1g70840	unknown protein; Bet v I allergen family protein, similar to Csf-2 (Cucumis sativus)(GI:5762258)(J Am Soc Hortic Sci 124, 136-139 (1999)) ; contains Pfam profile PF00407: Pathogenesis-related protein Bet v I family
	146	3.77105	249867_at	0.0433	At5g23020	MAM-L (METHYLTHIOALKYMALATE SYNTHASE-LIKE); methylthioalkymalate synthase-like. Also known as 2-isopropylmalate synthase (IMS2).	MAM-L
	147	3.75891	247096_at	0.00698	At5g66430	unknown protein; S-adenosyl-L-methionine:carboxyl methyltransferase family protein, similar to SAM:salicylic acid carboxyl methyltransferase (SAMT) (GI:6002712)(Clarkia breweri) and to SAM:benzoic acid carboxyl methyltransferase (BAMT)(GI:9789277)(Antirrhinum majus)
	148	3.72626	259544_at	0.00422	At1g20620	CAT3 (CATALASE 3); catalase; Catalase, catalyzes the breakdown of hydrogen peroxide (H2O2) into water and oxygen.	CAT3
	149	3.71085	265524_at	0.0451	At2g06180	unknown protein; pseudogene, hypothetical protein		Unannotated
	150	3.70086	245019_at	0.00262	AtCg00530	YCF10; hypothetical protein	YCF10	Unannotated
	151	3.68658	261755_at	0.00582	At1g08170	DNA binding; histone H2B family protein, similar to histone H2B from Chlamydomonas reinhardtii (SP|P54347, SP|P54346, SP|P50565), Volvox carteri (SP|P16867, SP|P16868); contains Pfam profile PF00125 Core histone H2A/H2B/H3/H4		Cell cycle related
	152	3.68099	249687_at	0.0319	At5g36150	ATPEN3; catalytic; pentacyclic triterpene synthase, putative, similar to pentacyclic triterpene synthase (gi:6650208) (PMID:11247608); oxidosqualene cyclase; also highly similar to beta-amyrin synthase, lupeol synthase, cycloartenol synthase
	153	3.65462	264729_at	0.00563	At1g22990	metal ion binding; heavy-metal-associated domain-containing protein / copper chaperone (CCH)-related, low similarity to copper homeostasis factor (GI:3168840)(PMID:9701579); strong similarity to farnesylated protein ATFP7 (GI:4097555); contains heavy-metal-associated domain PF00403
	154	3.63719	266793_at	0.0278	At2g03060	DNA binding / transcription factor; MADS-box family protein
	155	3.61944	245892_at	0.00136	At5g09370	lipid binding; protease inhibitor/seed storage/lipid transfer protein (LTP) family protein, similar to lipid transfer protein - Hordeum vulgare, EMBL:AF109195; contains Pfam protease inhibitor/seed storage/LTP family domain PF00234		Seed storage proteins/Late Embryogenesis Abundant
	156	3.59175	244955_at	0.0374	AtMg00320	ORF127; hypothetical protein	ORF127	Unannotated
	157	3.58564	265970_at	0.0359	At2g11210	unknown protein; Mutator-like transposase family, has a 1.1e-93 P-value blast match to Q9ZQM3 /24-192 Pfam PF03108 MuDR family transposase (MuDr-element domain)
	158	3.53564	247714_at	0.00811	At5g59340	WOX2; transcription factor; Arabidopsis thaliana clone 1 WOX2 protein mRNA
	159	3.5316	264073_at	0.0157	At2g10840	unknown protein; pseudogene, hypothetical protein, similar to At5g35280, At2g10500, At2g05860, At4g07310, At4g07430, At1g39270		Unannotated
	160	3.52875	249920_at	0.0395	At5g19260	unknown protein; expressed protein, various predicted proteins		Unannotated
	161	3.5285	245314_at	0.0294	At4g16745	unknown protein; exostosin family protein, contains Pfam PF03016: Exostosin family
	162	3.52737	264187_at	0.000584	At1g54860	unknown protein; expressed protein		Unannotated
	163	3.51558	256580_s_at	0.0328	At3g28810	unknown protein; expressed protein		Unannotated
	164	3.49678	267461_at	0.0211	At2g33830	unknown protein; dormancy/auxin associated family protein, contains Pfam profile: PF05564 dormancy/auxin associated protein		Dormancy related
	165	3.49597	257998_at	0.0264	At3g27510	unknown protein; similar to DC1 domain-containing protein [Arabidopsis thaliana] (TAIR:At3g45530.1); similar to DC1 domain-containing protein [Arabidopsis thaliana] (TAIR:At5g42840.1); contains InterPro domain DC1 domain (InterPro:IPR004146)
	166	3.46401	249465_at	0.00554	At5g39720	unknown protein; avirulence-responsive protein-related / avirulence induced gene (AIG) protein-related, similar to SP|P54121 AIG2 protein {Arabidopsis thaliana}
	167	3.45185	263423_at	0.0211	At2g31700	unknown protein; hypothetical protein		Unannotated
	168	3.43084	251245_at	0.0112	At3g62090	PIL2 (PHYTOCHROME INTERACTING FACTOR 3-LIKE 2); transcription factor; encodes a novel Myc-related bHLH transcription factor, which physically associated with APRR1/TOC1 and is a member of PIF3 transcription factor family.	PIL2	Germination related
	169	3.41215	245233_at	0.0116	At4g25580	unknown protein; stress-responsive protein-related, contains weak similarity to Low-temperature-induced 65 kDa protein (Desiccation-responsive protein 29B) (Swiss-Prot:Q04980) (Arabidopsis thaliana)		Dormancy related
	170	3.41121	261065_at	0.0363	At1g07500	unknown protein; expressed protein, ; expression supported by MPSS		Unannotated
	171	3.41028	267262_at	0.000527	At2g22990	SNG1 (SINAPOYLGLUCOSE 1); serine carboxypeptidase; sinapoylglucose:malate sinapoyltransferase. Catalyzes the formation of sinapoylmalate from sinapoylglucose. Mutants accumulate excess sinapoylglucose.	SNG1	Protein degradation
	172	3.40781	249531_at	0.0342	At5g38770	unknown protein; hypothetical protein		Unannotated
	173	3.38665	248617_at	0.0193	At5g49590	unknown protein; hypothetical protein, similar to unknown protein (pir||T02348)		Unannotated
	174	3.35593	256589_at	0.0409	At3g28740	heme binding / iron ion binding / monooxygenase/ oxygen binding; cytochrome P450 family protein, contains Pfam profile: PF00067 cytochrome P450		Stress
	175	3.34561	258873_at	0.0261	At3g03240	catalytic; esterase/lipase/thioesterase family protein, contains Interpro entry IPR000379
	176	3.34158	258727_at	0.00174	At3g11930	unknown protein; universal stress protein (USP) family protein, similar to ER6 protein GB:AAD46412 GI:5669654 from (Lycopersicon esculentum); contains Pfam profile PF00582: universal stress protein family		Stress
	177	3.31119	248915_at	0.0249	At5g45690	unknown protein; expressed protein		Unannotated
	178	3.28232	250491_at	0.034	At5g09780	DNA binding / transcription factor; transcriptional factor B3 family protein, contains Pfam profile PF02362: B3 DNA binding domain
	179	3.28107	251722_at	0.00773	At3g56200	amino acid permease; amino acid transporter family protein, low similarity to N system amino acids transporter NAT-1 (Mus musculus) GI:7406950; belongs to INTERPRO:IPR002422 amino acid/polyamine transporter, family II		Protein degradation
	180	3.27774	256295_at	0.0263	At1g69470	unknown protein; expressed protein		Unannotated
	181	3.27415	244964_at	0.0052	AtCg00580	PSBE; PSII cytochrome b559. There have been many speculations about the function of Cyt b559, but the most favored at present is that it plays a protective role by acting as an electron acceptor or electron donor under conditions when electron flow through PSII is not optimized.	PSBE
	182	3.27187	266590_at	0.0197	At2g46240	protein binding; IQ domain-containing protein / BAG domain-containing protein, contains Pfam profiles PF00612: IQ calmodulin-binding motif, PF02179: BAG (Apoptosis regulator Bcl-2 protein) domain
	183	3.2516	266278_at	0.0424	At2g29300	oxidoreductase; tropinone reductase, putative / tropine dehydrogenase, putative, similar to tropinone reductase SP:P50165 from (Datura stramonium)
	184	3.25102	244906_at	0.00378	AtMg00690	ORF240A; hypothetical protein	ORF240A	Unannotated
	185	3.22811	255761_at	0.0131	At1g16770	unknown protein; expressed protein		Unannotated
	186	3.16836	263374_at	0.0479	At2g20560	heat shock protein binding / unfolded protein binding; DNAJ heat shock family protein, SP|Q9UDY4 DnaJ homolog subfamily B member 4 (Heat shock 40 kDa protein 1 homolog) {Homo sapiens}; contains Pfam profile PF00226: DnaJ domain		Heat Shock
	187	3.12963	261059_at	0.0129	At1g01250	DNA binding / transcription factor; encodes a member of the DREB subfamily A-4 of ERF/AP2 transcription factor family. The protein contains one AP2 domain. There are 17 members in this subfamily including TINY.		ABA
	188	3.12876	259314_at	0.00879	At3g05260	oxidoreductase; short-chain dehydrogenase/reductase (SDR) family protein, contains INTERPRO family IPR002198 short-chain dehydrogenase/reductase (SDR) superfamily
	189	3.11605	262477_at	0.00972	At1g11220	unknown protein; expressed protein, contains similarity to cotton fiber expressed protein 1 (Gossypium hirsutum) gi|3264828|gb|AAC33276		Unannotated
	190	3.08049	255208_at	0.0384	At4g07580	cysteine-type peptidase; pseudogene, Ulp1 protease family, contains Pfam profile PF02902: Ulp1 protease family, C-terminal catalytic domain		Protein degradation
	191	3.07817	248969_at	0.00645	At5g45310	unknown protein; expressed protein		Unannotated
	192	3.04883	263175_at	0.0192	At1g05510	unknown protein; expressed protein		Unannotated
	193	3.02517	260459_at	0.00751	At1g68240	transcription factor; similar to phytochrome interacting factor 3 (PIF3) [Arabidopsis thaliana] (TAIR:At1g09530.1); similar to phytochrome interacting factor 3 (PIF3) [Arabidopsis thaliana] (TAIR:At1g09530.2); similar to putative BP-5 protein [Oryza sativa (japonica cultivar-group)] (GB:BAD81566.1); contains InterPro domain Basic helix-loop-helix dimerization domain bHLH (InterPro:IPR001092)		Germination related
	194	3.02365	247866_at	0.0249	At5g57550	XTR3 (XYLOGLUCAN ENDOTRANSGLYCOSYLASE 3); hydrolase, acting on glycosyl bonds; xyloglucan endotransglycosylase-related protein (XTR3)	XTH3, EXGT-A5, XTH25, XTR3	Cell-wall modification
	195	3.0091	262580_at	0.0147	At1g15330	unknown protein; CBS domain-containing protein, low similarity to SP|Q9MYP4 5'-AMP-activated protein kinase, gamma-3 subunit (AMPK gamma-3 chain) (AMPK gamma3) {Sus scrofa}; contains Pfam profile PF00571: CBS domain
	196	3.00259	263501_s_at	0.0163	At2g07673	unknown protein; expressed protein		Unannotated
	197	2.97911	246419_at	0.0335	At5g17030	UDP-glycosyltransferase/ transferase, transferring glycosyl groups; UDP-glucoronosyl/UDP-glucosyl transferase family protein, similar to UDP glucose:flavonoid 3-o-glucosyltransferase from Vitis vinifera, EMBL:AF000372		Stress
	198	2.97021	254411_at	0.0382	At4g21420	unknown protein; gypsy-like retrotransposon family, has a 6.9e-06 P-value blast match to GB:BAA84458 GAG-POL precursor (gypsy_Ty3-element) (Oryza sativa)gi|5902445|dbj|BAA84458.1| GAG-POL precursor (Oryza sativa (japonica cultivar-group)) (RIRE2) (Gypsy_Ty3-family)
	199	2.95535	250182_at	0.0052	At5g14470	ATP binding / galactokinase/ kinase/ phosphotransferase, alcohol group as acceptor; GHMP kinase-related, contains similarity to D-glycero-D-manno-heptose 7-phosphate kinase (Aneurinibacillus thermoaerophilus) gi|13491143|gb|AAK27850
	200	2.95333	257234_at	0.00293	At3g14880	unknown protein; DNA-binding protein-related, low similarity to tumor-related protein (Nicotiana glauca x Nicotiana langsdorffii) GI:688423, SP|O24160 TGACG-sequence specific DNA-binding protein TGA-2.1 {Nicotiana tabacum}
	201	2.94453	245018_at	0.034	AtCg00520	YCF4; hypothetical protein	YCF4	Unannotated
	202	2.93048	250575_at	0.00683	At5g08240	unknown protein; expressed protein		Unannotated
	203	2.92877	249659_s_at	0.0404	At5g36710	unknown protein; expressed protein		Unannotated
	204	2.92243	245381_at	0.000751	At4g17785	DNA binding / transcription factor; myb family transcription factor (MYB39), contains Pfam profile: PF00249 myb-like DNA-binding domain	DL4925C
	205	2.92154	250776_at	0.0353	At5g05320	monooxygenase; monooxygenase, putative (MO3), similar to GI:3426064; identical to cDNA monooxygenase 3, partial GI:3426065
	206	2.91241	257766_at	0.0139	At3g23030	IAA2; transcription factor; auxin inducible gene expressed in the nucleus	IAA2	Auxin
	207	2.90178	251658_at	0.000545	At3g57020	strictosidine synthase; strictosidine synthase family protein, similar to strictosidine synthase (Rauvolfia serpentina)(SP|P15324)
	208	2.8986	261821_at	0.0011	At1g11530	electron transporter/ thiol-disulfide exchange intermediate; Encodes a single cysteine active site thioredoxin-related protein, similar to thioredoxin H-type from Arabidopsis thaliana SP:P29448, Nicotiana tabacum SP:Q07090; contains Pfam profile: PF00085 Thioredoxin;
	209	2.88961	256931_at	0.0323	At3g22490	unknown protein; late embryogenesis abundant protein, putative / LEA protein, putative, similar to LEA protein in group 5 (AtECP31) (Arabidopsis thaliana) GI:1526422; contains Pfam profile PF04927: Seed maturation protein		Seed storage proteins/Late Embryogenesis Abundant
	210	2.88599	249847_at	0.0355	At5g23210	SCPL34; catalytic/ serine carboxypeptidase; similar to serine carboxypeptidase S10 family protein [Arabidopsis thaliana] (TAIR:At5g08260.1); similar to OSJNBa0038O10.8 [Oryza sativa (japonica cultivar-group)] (GB:XP_473236.1); contains InterPro domain Esterase/lipase/thioesterase (InterPro:IPR000379); contains InterPro domain Serine carboxypeptidase (S10) (InterPro:IPR001563)		Protein degradation
	211	2.88274	259782_at	0.00574	At1g29680	unknown protein; expressed protein		Unannotated
	212	2.87959	257625_at	0.0342	At3g26230	CYP71B24; heme binding / iron ion binding / monooxygenase/ oxygen binding; putative cytochrome P450	CYP71B24
	213	2.87362	245020_at	0.000274	AtCg00540	PETA; Encodes cytochrome f apoprotein; involved in photosynthetic electron transport chain; encoded by the chloroplast genome and is transcriptionally repressed by a nuclear gene HCF2.	PETA	Photosynthesis/chloroplast related
	214	2.86682	259012_at	0.0319	At3g07360	ubiquitin-protein ligase; similar to armadillo/beta-catenin repeat family protein / U-box domain-containing protein [Arabidopsis thaliana] (TAIR:At5g18320.1); similar to OSJNBa0020I02.15 [Oryza sativa (japonica cultivar-group)] (GB:XP_472015.1); contains InterPro domain Armadillo repeat (InterPro:IPR000225)
	215	2.86291	266179_at	0.0471	At2g02300	ATPP2-B5; F-box family protein / SKP1 interacting partner 3-related, contains similarity to SKP1 interacting partner 3 GI:10716951 from (Arabidopsis thaliana)
	216	2.85307	255905_at	0.0108	At1g17810	BETA-TIP (BETA-TONOPLAST INTRINSIC PROTEIN); beta-tonoplast intrinsic protein (beta-TIP) mRNA, complete	BETA-TIP
	217	2.84914	251082_at	0.0158	At5g01530	chlorophyll binding; chlorophyll A-B binding protein CP29 (LHCB4), identical to CP29 (Arabidopsis thaliana) GI:298036; contains Pfam profile: PF00504 chlorophyll A-B binding protein		Photosynthesis/chloroplast related
	218	2.84463	251084_at	0.0218	At5g01520	protein binding / ubiquitin-protein ligase/ zinc ion binding; zinc finger (C3HC4-type RING finger) family protein, similar to MTD2 (Medicago truncatula) GI:9294812; contains Pfam profile PF00097: Zinc finger, C3HC4 type (RING finger)
	219	2.84332	247451_at	0.041	At5g62320	MYB99; DNA binding / transcription factor; putative transcription factor (MYB99) mRNA, complete cds	MYB99
	220	2.84252	258322_at	0.0212	At3g22740	HMT3; homocysteine S-methyltransferase; homocysteine S-methyltransferase (HMT3) mRNA, complete cds	HMT3
	221	2.81098	252183_at	0.036	At3g50740	UDP-glycosyltransferase/ transferase, transferring glycosyl groups; UDP-glucoronosyl/UDP-glucosyl transferase family protein, contains Pfam profile: PF00201 UDP-glucoronosyl and UDP-glucosyl transferase
	222	2.80752	251137_at	0.0135	At5g01300	phosphatidylethanolamine binding; phosphatidylethanolamine-binding family protein, similar to cold-regulated protein (Hordeum vulgare subsp. vulgare) GI:10799810; contains Pfam profile PF01161: Phosphatidylethanolamine-binding protein		Stress
	223	2.79669	248352_at	0.0142	At5g52300	RD29B (RESPONSIVE TO DESSICATION 29B); encodes a protein that is induced in expression in response to water deprivation such as cold, high-salt, and dessication. The response appears to be via abscisic acid. The promoter region contains two ABA-responsive elements (ABREs) that are required for the dehydration-responsive expression of rd29B as cis-acting elements. Protein is a member of a gene fam…	LTI65, RD29B	ABA
	224	2.79284	252563_at	0.00561	At3g45970	ATEXLA1 (ARABIDOPSIS THALIANA EXPANSIN-LIKE A1); member of EXPANSIN-LIKE. Naming convention from the Expansin Working Group (Kende et al, 2004. Plant Mol Bio)	AT-EXPL1, EXPL1	Cell-wall modification
	225	2.78918	261759_at	0.0269	At1g15590	unknown protein; hypothetical protein		Unannotated
	226	2.78175	255182_at	0.0154	At4g08130	unknown protein; hypothetical protein		Unannotated
	227	2.77403	266825_at	0.0299	At2g22890	unknown protein; expressed protein, ; expression supported by MPSS		Unannotated
	228	2.7738	250938_at	0.00239	At5g03180	protein binding / ubiquitin-protein ligase/ zinc ion binding; zinc finger (C3HC4-type RING finger) family protein, various predicted proteins, Arabidopsis thaliana ; contains Pfam profile PF00097: Zinc finger, C3HC4 type (RING finger)
	229	2.77331	245012_at	0.00134	AtCg00440	NDHC; Encodes NADH dehydrogenase D3 subunit of the chloroplast NAD(P)H dehydrogenase complex	NDHC	Photosynthesis/chloroplast related
	230	2.768	258402_at	0.0137	At3g15450	unknown protein; similar to expressed protein [Arabidopsis thaliana] (TAIR:At4g27450.1); similar to unknown [Asparagus officinalis] (GB:CAA54526.1)		Unannotated
	231	2.76619	244979_at	0.00557	AtCg00750	RPS11; 30S chloroplast ribosomal protein S11	RPS11	Translation associated
	232	2.76444	255602_at	0.032	At4g01026	unknown protein; expressed protein		Unannotated
	233	2.76035	259500_at	0.00466	At1g15740	protein binding; leucine-rich repeat family protein
	234	2.75434	251100_at	0.0386	At5g01670	oxidoreductase; aldose reductase, putative, similar to aldose reductase (Hordeum vulgare)(GI:728592), aldose reductase ALDRXV4 (Xerophyta viscosa)(GI:4539944)
	235	2.739	260460_at	0.0411	At1g68230	unknown protein; reticulon family protein (RTNLB14), contains Pfam profile PF02453: Reticulon
	236	2.73719	244963_at	0.00139	AtCg00570	PSBF; PSII cytochrome b559	PSBF
	237	2.73285	261758_at	0.0452	At1g08250	prephenate dehydratase; prephenate dehydratase family protein, contains similarity to prephenate dehydratase GI:1008717 from (Amycolatopsis methanolica)
	238	2.72532	259705_at	0.0108	At1g77450	ANAC032; transcription factor; no apical meristem (NAM) family protein, contains Pfam PF02365: No apical meristem (NAM) domain; similar to GRAB1 protein GB:CAA09371, a novel member of the NAC domain family
	239	2.72201	250670_at	0.00338	At5g06860	PGIP1 (POLYGALACTURONASE INHIBITING PROTEIN 1); protein binding; polygalacturonase inhibiting protein 1 (PGIP1) mRNA,	PGIP1	Cell-wall modification
	240	2.71825	247128_at	0.0079	At5g66110	metal ion binding; similar to heavy-metal-associated domain-containing protein / copper chaperone (CCH)-related [Arabidopsis thaliana] (TAIR:At4g38580.1); similar to Putative atfp6-like protein [Oryza sativa (japonica cultivar-group)] (GB:XP_470243.1); contains InterPro domain Heavy metal binding (InterPro:IPR006191); contains InterPro domain Heavy metal transport/detoxification protein (InterPro…
	241	2.71779	245070_at	0.0238	At2g23240	zinc ion binding; plant EC metallothionein-like family 15 protein, identical to EC protein homolog 2 (SP:Q42377) {Arabidopsis thaliana}; identical to an EST: GB:X92116:ATECPRHOM; contains a vertebrate metallothionein signature (PS00203); contains Pfam profile PF02068: Plant PEC family metallothionein
	242	2.71276	263503_s_at	0.0119	At2g07676	unknown protein; expressed protein		Unannotated
	243	2.70635	248553_at	0.00744	At5g50170	unknown protein; C2 domain-containing protein / GRAM domain-containing protein, low similarity to SP|P40748 Synaptotagmin III (SytIII) {Rattus norvegicus}; contains Pfam profiles PF00168: C2 domain, PF02893: GRAM domain
	244	2.69375	266188_at	0.00259	At2g39000	N-acetyltransferase; GCN5-related N-acetyltransferase (GNAT) family protein, contains Pfam profile PF00583: acetyltransferase, GNAT family
	245	2.67925	250972_at	0.00316	At5g02840	DNA binding / transcription factor; similar to myb family transcription factor [Arabidopsis thaliana] (TAIR:At3g09600.1); similar to myb family transcription factor-like [Oryza sativa (japonica cultivar-group)] (GB:BAD29385.1); contains InterPro domain Myb DNA-binding domain (InterPro:IPR001005); contains InterPro domain Myb-like DNA-binding domain, SHAQKYF class (InterPro:IPR006447)
	246	2.67718	261026_at	0.0148	At1g01240	unknown protein; expressed protein		Unannotated
	247	2.67689	265425_at	0.0179	At2g20770	catalytic; lanthionine synthetase C-like family protein, contains Pfam domain, PF05147: Lanthionine synthetase C-like protein
	248	2.67534	255625_at	0.00469	At4g01120	GBF2 (G-BOX BINDING FACTOR 2); DNA binding / transcription factor; bZIP (basic leucine zipper) transcription factor that binds to the G-box regulatory element found in many plant promoters. GBF2 nuclear localization is increased by blue light	GBF2, BZIP54
	249	2.66929	255904_at	0.00173	At1g17860	endopeptidase inhibitor; trypsin and protease inhibitor family protein / Kunitz family protein, similar to LeMir (miraculin homolog) GI:2654440 from (Lycopersicon esculentum), tumor-related protein (Nicotiana tabacum) GI:1762933; contains Pfam profile PF00197: Trypsin and protease inhibitor		Inhibition of protein degradation
	250	2.66473	256061_at	0.00343	At1g07040	unknown protein; expressed protein		Unannotated
	251	2.66417	261265_at	0.0225	At1g26800	protein binding / ubiquitin-protein ligase/ zinc ion binding; zinc finger (C3HC4-type RING finger) family protein, contains Pfam profile: PF00097 zinc finger, C3HC4 type (RING finger)
	252	2.663	262164_at	0.0186	At1g78070	unknown protein; WD-40 repeat family protein, contains Pfam profile PF00400: WD domain, G-beta repeat
	253	2.65522	260875_at	0.0267	At1g21410	unknown protein; F-box family protein, similar to SKP1 interacting partner 2 (SKIP2) TIGR_Ath1:At5g67250
	254	2.64703	258675_at	0.0344	At3g08770	LTP6; lipid binding; lipid transfer protein 6 mRNA, complete cds	LTP6
	255	2.64039	249688_at	0.0132	At5g36160	1-aminocyclopropane-1-carboxylate synthase/ transaminase/ transferase, transferring nitrogenous groups; aminotransferase-related, similar to nicotianamine aminotransferase B GI:6469087 from (Hordeum vulgare subsp. vulgare)
	256	2.63855	244980_at	0.0077	AtCg00760	RPL36; encodes a chloroplast ribosomal protein L36, a constituent of the large subunit of the ribosomal complex	RPL36	Translation associated
	257	2.63299	250118_at	0.0473	At5g16460	unknown protein; expressed protein, similar to unknown protein (pir||T02326)		Unannotated
	258	2.62728	254123_at	0.0212	At4g24640	APPB1; enzyme inhibitor/ pectinesterase/ pectinesterase inhibitor; AppB protein (AppB1) mRNA, complete cds	APPB1	Cell-wall modification
	259	2.62081	253356_at	0.036	At4g33390	unknown protein; hypothetical protein, contains Pfam profile PF05701: Plant protein of unknown function (DUF827)		Unannotated
	260	2.60358	248027_at	0.00016	At5g55630	KCO1; calcium-activated potassium channel/ outward rectifier potassium channel; member of KCO5 protein family	KCO1
	261	2.59345	266169_at	0.039	At2g38900	serine-type endopeptidase inhibitor; serine protease inhibitor, potato inhibitor I-type family protein, similar to SP|P24076 Glu S.griseus protease inhibitor (BGIA) {Momordica charantia}, SP|P20076 Ethylene-responsive proteinase inhibitor I precursor {Lycopersicon esculentum}; contains Pfam profile PF00280: Potato inhibitor I family		Ethylene
	262	2.58772	266415_at	0.0238	At2g38530	LTP2 (LIPID TRANSFER PROTEIN 2); lipid binding; Involved in lipid transfer between membranes. Belongs to a family of Lipid transfer proteins. Sequence similarity to other plant/Arabidopsis LPT genes but highest similarity to LPT1. Stress and pathogen-inducible motifs found in the upstream region.Expressed in flower, leaves and siliques but absent in roots.	LTP2	Stress
	263	2.58118	256477_at	0.0426	At1g42690	unknown protein; pseudogene, similar to B, blastp match of 48% identity and 4.4e-72 P-value to GP|22830897|dbj|BAC15771.1||AB087616 B {Oryza sativa (japonica cultivar-group)}
	264	2.5805	257811_at	0.0442	At3g25280	transporter; proton-dependent oligopeptide transport (POT) family protein, contains Pfam profile: PF00854 POT family
	265	2.57917	251927_at	0.0355	At3g53990	unknown protein; universal stress protein (USP) family protein, contains Pfam PF00582: universal stress protein family		Stress
	266	2.57745	248050_at	0.000637	At5g56100	unknown protein; glycine-rich protein / oleosin, contains Pfam PF01277: Oleosin domain		Seed storage proteins/Late Embryogenesis Abundant
	267	2.5674	263587_at	0.0043	At2g25340	ATVAMP712; member of Synaptobrevin -like protein family	ATVAMP712, VAMP712
	268	2.56195	265714_at	0.0403	At2g03520	ATUPS4; Expressed protein, similar to AtUPS1, an allantoin transporter.		Unannotated
	269	2.55518	248722_at	0.00255	At5g47810	6-phosphofructokinase; phosphofructokinase family protein, similar to phosphofructokinase (Amycolatopsis methanolica) GI:17432243; contains Pfam profile PF00365: Phosphofructokinase		Glycolysis and gluconeogenesis
	270	2.55079	262635_at	0.00999	At1g06570	PDS1 (PHYTOENE DESATURATION 1); Mutation of the PDS1 locus disrupts the activity of p-hydroxyphenylpyruvate dioxygenase (HPPDase), the first committed step in the synthesis of both plastoquinone and tocopherols in plants.	HPD, PDS1	ABA
	271	2.54358	255007_at	0.0105	At4g10020	oxidoreductase; short-chain dehydrogenase/reductase (SDR) family protein, similar to sterol-binding dehydrogenase steroleosin GI:15824408 from (Sesamum indicum)
	272	2.53716	254959_at	0.0225	At4g10955	triacylglycerol lipase; lipase class 3 family protein, contains Pfam profile PF01764: Lipase
	273	2.53276	251731_at	0.0111	At3g56350	manganese superoxide dismutase/ metal ion binding / superoxide dismutase; superoxide dismutase (Mn), putative / manganese superoxide dismutase, putative, similar to manganese superoxide dismutase (MSD1) (Arabidopsis thaliana) gi|3273751|gb|AAC24832
	274	2.5308	258845_at	0.000208	At3g03150	unknown protein; expressed protein		Unannotated
	275	2.52524	248794_at	0.000904	At5g47220	ATERF-2/ATERF2/ERF2; DNA binding / transcription factor/ transcriptional activator; encodes a member of the ERF (ethylene response factor) subfamily B-3 of ERF/AP2 transcription factor family (ATERF-2). The protein contains one AP2 domain. There are 18 members in this subfamily including ATERF-1, ATERF-2, AND ATERF-5. Functions as activator of GCC box¬ñdependent transcription.	ERF2, ERF-2	Ethylene
	276	2.52218	255891_at	0.0237	At1g17870	unknown protein; S2P-like putative metalloprotease, also contain transmembrane helices near their C-termini and many of them, five of seven, contain a conserved zinc-binding motif HEXXH. Homolog of EGY1. Each of the EGY1 and EGY-like proteins share two additional highly conserved motifs, the previously reported NPDG motif (aa 442¬ñ454 in EGY1, Rudner et al., 1999) and a newly defined GNLR motif (…		Protein degradation
	277	2.52067	265128_at	0.0289	At1g30860	ubiquitin-protein ligase/ zinc ion binding; expressed protein		Unannotated
	278	2.51551	248086_at	0.0479	At5g55490	GEX1 (GAMETE EXPRESSED PROTEIN1); Encodes a transmembrane domain containing protein that is expressed in pollen germ cells.		Unannotated
	279	2.50943	254691_at	0.00568	At4g17840	unknown protein; expressed protein		Unannotated
	280	2.50882	249606_at	0.0472	At5g37260	DNA binding / transcription factor; myb family transcription factor, contains Pfam profile: PF00249 myb-like DNA-binding domain
	281	2.50343	251745_at	0.00878	At3g55980	transcription factor; zinc finger (CCCH-type) family protein, contains Pfam domain, PF00642: Zinc finger C-x8-C-x5-C-x3-H type (and similar) and Pfam domain, PF00023: Ankyrin repeat
	282	2.49739	250826_at	0.0213	At5g05220	unknown protein; expressed protein		Unannotated
	283	2.49642	246335_at	0.0116	At3g44880	ACD1 (ACCELERATED CELL DEATH 1); oxidoreductase; Accelerated cell death (acd1) mutants show rapid, spreading necrotic responses to both virulent and avirulent Pseudomonas syringae pv. maculicola or pv. tomato pathogens and to ethylene.	ACD1, PAO	Ethylene
	284	2.49593	255919_at	0.00235	At5g28580	unknown protein; Mutator-like transposase family, has a 7.3e-33 P-value blast match to GB:AAA21566 mudrA of transposon="MuDR" (MuDr-element) (Zea mays)
	285	2.49446	263265_at	0.0408	At2g38820	unknown protein; expressed protein, contains Pfam profile PF04720: Protein of unknown function (DUF506)		Unannotated
	286	2.47997	262678_at	0.00823	At1g75810	unknown protein; expressed protein		Unannotated
	287	2.47549	250926_at	0.0182	At5g03555	nucleobase transporter; permease, cytosine/purines, uracil, thiamine, allantoin family protein, contains Pfam PF02133: permease, cytosine/purines, uracil, thiamine, allantoin family
	288	2.47512	246639_x_at	0.0245	At5g34895	unknown protein; hypothetical protein, similar to At2g04970, At2g15200, At1g32830, At2g14140, At3g30450, At4g03990, At3g47270, At2g02200		Unannotated
	289	2.46881	247690_at	0.0129	At5g59800	MBD7; DNA binding; Protein containing methyl-CpG-binding domain.Has sequence similarity to human MBD proteins.
	290	2.46869	258939_at	0.00683	At3g10020	unknown protein; expressed protein		Unannotated
	291	2.46752	258092_at	0.0026	At3g14595	unknown protein; expressed protein		Unannotated
	292	2.46726	247601_at	0.000624	At5g60850	OBP4; DNA binding / transcription factor; zinc finger protein OBP4 mRNA, complete cds	OBP4
	293	2.46171	266746_s_at	0.00752	At2g02930	ATGSTF3 (GLUTATHIONE S-TRANSFERASE 16); glutathione transferase; Encodes glutathione transferase belonging to the phi class of GSTs. Naming convention according to Wagner et al. (2002).	GST16	Stress
	294	2.4586	248428_at	0.0093	At5g51760	catalytic/ protein phosphatase type 2C/ protein serine/threonine phosphatase; protein phosphatase 2C, putative / PP2C, putative, contains PF00481: Protein phosphatase 2C domain; similar to protein phosphatase 2C (GI:10432446) (Nicotiana tabacum)
	295	2.45778	253033_at	0.015	At4g38220	aminoacylase/ metallopeptidase; aminoacylase, putative / N-acyl-L-amino-acid amidohydrolase, putative, similar to aminoacylase-1 (N-acyl-L-amino-acid amidohydrolase, ACY-1)(Homo sapiens) SWISS-PROT:Q03154		Protein degradation
	296	2.45589	259691_at	0.0231	At1g63200	unknown protein; hypothetical protein		Unannotated
	297	2.44939	252037_at	0.0177	At3g51920	CAM9 (CALMODULIN 9); calcium ion binding; encodes a divergent member of calmodulin, which is an EF-hand family of Ca2+-binding proteins. This gene is expressed in leaves, flowers and siliques. The gene functionally complements yeast calmodulin 1 (CAM1) but only when selected against the plasmid harboring wild-type yeast sequences. Also the protein does not form formed a complex with a basic amphi…	CAM9
	298	2.44913	254874_at	0.0293	At4g11570	catalytic/ hydrolase; haloacid dehalogenase-like hydrolase family protein, similar to genetic modifier (Zea mays) GI:10444400; contains InterPro accession IPR005834: Haloacid dehalogenase-like hydrolase
	299	2.44473	247293_at	0.00959	At5g64510	unknown protein; expressed protein		Unannotated
	300	2.4433	249204_at	0.0296	At5g42570	unknown protein; expressed protein, low similarity to SP|P51572 B-cell receptor-associated protein 31 (6C6-AG tumor-associated antigen) (DXS1357E) {Homo sapiens}		Unannotated
	301	2.44306	262569_at	0.0376	At1g15180	antiporter/ drug transporter/ transporter; MATE efflux family protein, contains Pfam profile PF01554: Uncharacterized membrane protein family
	302	2.44268	258957_at	0.0466	At3g01420	ALPHA-DOX1 (ALPHA-DIOXYGENASE 1); Encodes an alpha-dioxygenase involved in protection against oxidative stress and cell death.	ALPHA-DOX1, ALPHADOX1	Stress
	303	2.43917	250024_at	0.022	At5g18270	ANAC087; no apical meristem (NAM) family protein, contains Pfam PF02365 : No apical meristem (NAM) protein; similar to cup-shaped cotyledon CUC2 (GI:1944132) (Arabidopsis thaliana)
	304	2.43691	260036_at	0.000639	At1g68830	kinase/ protein kinase; STN7 protein kinase; required for state transitions, phosphorylation of the major antenna complex (LHCII) between PSII and PSI, and light adaptation
	305	2.43394	262128_at	0.000897	At1g52690	unknown protein; late embryogenesis abundant protein, putative / LEA protein, putative, similar to SP|P13934 Late embryogenesis abundant protein 76 (LEA 76) {Brassica napus}; contains Pfam profile PF02987: Late embryogenesis abundant protein		Seed storage proteins/Late Embryogenesis Abundant
	306	2.42304	267041_at	0.0396	At2g34315	unknown protein; disease resistance protein-related, similar to SP|P54120 AIG1 protein {Arabidopsis thaliana}
	307	2.42033	251073_at	0.00487	At5g01750	unknown protein; expressed protein, contains Pfam profile PF04525: Protein of unknown function (DUF567)		Unannotated
	308	2.41859	265495_at	0.0051	At2g15695	unknown protein; expressed protein, contains Pfam PF05705: Eukaryotic protein of unknown function (DUF829)		Unannotated
	309	2.4115	265269_at	0.0125	At2g42950	unknown protein; expressed protein		Unannotated
	310	2.40904	244978_at	0.00664	AtCg00740	RPOA; RNA polymerase alpha subunit	RPOA
	311	2.4073	253872_at	0.00932	At4g27410	RD26; transcription factor; Encodes a gene induced in response to dessication.	RD26
	312	2.40675	261663_at	0.00243	At1g18330	EPR1 (EARLY-PHYTOCHROME-RESPONSIVE1); DNA binding / transcription factor; EARLY-PHYTOCHROME-RESPONSIVE1	EPR1	Germination related
	313	2.4061	253090_at	0.0112	At4g36360	BGAL3; beta-galactosidase/ sugar binding; putative beta-galactosidase (BGAL3 gene)	BGAL3	Cell-wall modification
	314	2.40074	251527_at	0.0192	At3g58650	unknown protein; expressed protein		Unannotated
	315	2.39743	247280_at	0.0303	At5g64260	MSJ1.10; putative phi-1 protein (At5g64260) mRNA, complete cds	MSJ1.10
	316	2.39656	258244_at	0.0334	At3g27770	unknown protein; expressed protein		Unannotated
	317	2.39632	259913_at	0.0357	At1g72660	GTP binding; similar to developmentally regulated GTP-binding protein (DRG1) [Arabidopsis thaliana] (TAIR:At1g17470.1); similar to developmentally regulated GTP binding protein [Pisum sativum] (GB:AAB67829.1); contains InterPro domain Small GTP-binding protein domain (InterPro:IPR005225); contains InterPro domain TGS domain (InterPro:IPR004095); contains InterPro domain GTP1/OBG domain (InterPro:…
	318	2.38445	256827_at	0.0389	At3g18570	unknown protein; glycine-rich protein / oleosin, contains similarity to Pfam profile: PF01277 Oleosin		Seed storage proteins/Late Embryogenesis Abundant
	319	2.37715	248193_at	0.00714	At5g54080	HGO (HOMOGENTISATE 1,2-DIOXYGENASE); homogentisate 1,2-dioxygenase; homogentisate 1,2-dioxygenase mRNA, complete cds	HGO
	320	2.3747	256193_at	0.035	At1g30200	unknown protein; F-box family protein, contains Pfam PF00646: F-box domain; similar to hypothetical protein GI:2832643 from (Arabidopsis thaliana)		Unannotated
	321	2.36691	260662_at	0.0163	At1g19540	unknown protein; isoflavone reductase, putative, similar to SP|P52577; contains isoflavone reductase domain PF02716		Stress
	322	2.36425	246199_at	0.00659	At4g36530	catalytic/ hydrolase; hydrolase, alpha/beta fold family protein, low similarity to hydrolase (Sphingomonas sp.) GI:3426124; contains Pfam profile PF00561: hydrolase, alpha/beta fold family
	323	2.36315	262185_at	0.022	At1g77950	transcription factor; similar to MADS-box family protein [Arabidopsis thaliana] (TAIR:At1g22130.1); similar to putative MADS-box protein [Oryza sativa (japonica cultivar-group)] (GB:XP_483124.1); contains InterPro domain Transcription factor, MADS-box (InterPro:IPR002100)
	324	2.34817	267243_at	0.00933	At2g02660	unknown protein; expressed protein		Unannotated
	325	2.3459	261149_s_at	0.0023	At1g19570	glutathione dehydrogenase (ascorbate); dehydroascorbate reductase, putative, similar to GB:BAA90672 from (Oryza sativa)
	326	2.34509	256416_at	0.0151	At3g11050	ATFER2; binding / ferric iron binding; ferritin, putative, similar to ferritin subunit cowpea2 precursor GI:2970654 (Vigna unguiculata); contains Pfam profile PF00210: Ferritin-like domain
	327	2.33548	245243_at	0.00442	At1g44414	unknown protein; expressed protein		Unannotated
	328	2.33188	249401_at	0.0363	At5g40260	unknown protein; similar to nodulin MtN3 family protein [Arabidopsis thaliana] (TAIR:At4g10850.1); similar to MtN3-like protein [Oryza sativa (japonica cultivar-group)] (GB:NP_917578.1); contains InterPro domain MtN3 and saliva related transmembrane protein (InterPro:IPR004316)
	329	2.33156	250624_at	0.0404	At5g07330	unknown protein; expressed protein		Unannotated
	330	2.33011	252415_at	0.0204	At3g47340	ASN1 (DARK INDUCIBLE 6); encodes a glutamine-dependent asparagine synthetase, the predicted ASN1 peptide contains a purF-type glutamine-binding domain, and is expressed predominantly in shoot tissues, where light has a negative effect on its mRNA accumulation. Expression is induced within 3 hours of dark treatment, in senescing leaves and treatment with exogenous photosynthesis inhibitor. Inducti…	ASN1	Photosynthesis/chloroplast related
	331	2.32923	267523_at	0.0136	At2g30600	protein binding; BTB/POZ domain-containing protein, contains Pfam PF00651: BTB/POZ domain; contains Interpro IPR000210/ PS50097: BTBB/POZ domain; similar to MigA (GI:1841872) (Dictyostelium discoideum)
	332	2.32835	254804_at	0.00281	At4g13010	oxidoreductase/ zinc ion binding; oxidoreductase, zinc-binding dehydrogenase family protein, low similarity to probable NADP-dependent oxidoreductase (zeta-crystallin homolog) P1 (SP|Q39172)(gi:886428) and P2 (SP|Q39173)(gi:886430); contains Pfam profile PF00107: oxidoreductase, zinc-binding dehydrogenase family
	333	2.32194	264230_at	0.0438	At1g67460	GTP binding / GTPase; expressed protein, contains Pfam domain PF03193: Protein of unknown function, DUF258		Unannotated
	334	2.31856	262047_at	0.000848	At1g80160	lactoylglutathione lyase; lactoylglutathione lyase family protein / glyoxalase I family protein, contains glyoxalase family protein domain, Pfam:PF00903
	335	2.3128	264941_at	0.0227	At1g60680	aldo-keto reductase/ oxidoreductase; aldo/keto reductase family protein, contains Pfam profile PF00248: oxidoreductase, aldo/keto reductase family
	336	2.31256	247523_at	0.00977	At5g61410	RPE; ribulose-phosphate 3-epimerase; Arabidopsis thaliana ribulose-5-phosphate-3-epimerase mRNA	RPE	Pentose phosphate pathway
	337	2.31084	260570_at	0.0011	At2g43710	SSI2; acyl-[acyl-carrier protein] desaturase; Stearoyl ACP desaturase, involved in lipid biosynthesis. Resistant to necrotrophic pathogen Botrytis sineria but susceptible to Pseudomonas, Peranospora and cucumber mosaic virus.	SSI2
	338	2.30548	247175_at	0.00763	At5g65280	catalytic; lanthionine synthetase C-like family protein, contains Pfam domain, PF05147: Lanthionine synthetase C-like protein
	339	2.30484	258257_at	0.00895	At3g26770	oxidoreductase; short-chain dehydrogenase/reductase (SDR) family protein, similar to sex determination protein tasselseed 2 SP:P50160 from (Zea mays)
	340	2.29924	246748_at	0.0115	At5g27730	unknown protein; expressed protein		Unannotated
	341	2.29821	264889_at	0.0187	At1g23050	unknown protein; hydroxyproline-rich glycoprotein family protein, contains proline-rich extensin domains, INTERPRO:IPR002965
	342	2.29641	260915_at	0.0368	At1g02660	triacylglycerol lipase; lipase class 3 family protein, contains Pfam profile PF01764: Lipase
	343	2.29637	253621_at	0.0282	At4g30540	catalytic; glutamine amidotransferase class-I domain-containing protein, similar to defense-related protein (Brassica carinata) GI:14009290; contains Pfam profile PF00117: glutamine amidotransferase class-I
	344	2.29612	254580_at	0.00819	At4g19390	unknown protein; expressed protein		Unannotated
	345	2.2923	266614_at	0.000611	At2g14910	unknown protein; expressed protein		Unannotated
	346	2.28823	262116_at	0.0281	At1g02816	unknown protein; expressed protein, contains Pfam profile PF04398: Protein of unknown function, DUF538		Unannotated
	347	2.2813	261285_at	0.019	At1g35720	ANNAT1 (ANNEXIN ARABIDOPSIS 1); calcium ion binding / calcium-dependent phospholipid binding; Encodes a member of the annexin gene family, a diverse, multigene family of calcium-dependent, membrane-binding proteins. Annat1 mRNA is expressed in flowers, roots,leaves and stems and is most abundant in stems. mRNA levels are increased in response to oxidative stress. Developmental expression patterns…	ANNAT1	Stress
	348	2.28044	254764_at	0.0217	At4g13250	oxidoreductase; short-chain dehydrogenase/reductase (SDR) family protein, contains INTERPRO family IPR002198 Short-chain dehydrogenase/reductase (SDR) superfamily
	349	2.27322	265201_at	0.0114	At2g36810	unknown protein; expressed protein		Unannotated
	350	2.26972	263300_at	0.0134	At2g11560
	351	2.26377	266183_at	0.0499	At2g38930
	352	2.2637	253957_at	0.0311	At4g26320	AGP13 (ARABINOGALACTAN PROTEIN 13); arabinogalactan-protein (AGP13), identical to gi|10880503|gb|AAG24281	AGP13
	353	2.26246	265527_at	0.0146	At2g06150	unknown protein; pseudogene, hypothetical protein		Unannotated
	354	2.25645	247025_at	0.01	At5g67030	ABA1 (ABA DEFICIENT 1); zeaxanthin epoxidase; Encodes a single copy zeaxanthin epoxidase gene that functions in first step of the biosynthesis of the abiotic stress hormone abscisic acid (ABA). Mutants in this gene are unable to express female sterility in response to beta-aminobutyric acid, as wild type plants do.	ABA1	ABA
	355	2.25405	260917_at	0.0399	At1g02700	unknown protein; expressed protein, similar to hypothetical protein GB:CAB80707 GI:7268598 from (Arabidopsis thaliana)		Unannotated
	356	2.25048	249246_at	0.00528	At5g42290	unknown protein; transcription activator-related, contains weak similarity to beta-cell E-box transcription activator 1 gi|529197|gb|AAA65702
	357	2.24743	244935_at	0.00105	AtCg01090	NDHI; Encodes subunit of the chloroplast NAD(P)H dehydrogenase complex	NDHI	Photosynthesis/chloroplast related
	358	2.24661	263985_at	0.000925	At2g42750	electron transporter/ heat shock protein binding / unfolded protein binding; DNAJ heat shock N-terminal domain-containing protein, low similarity to GFA2 (Arabidopsis thaliana) GI:21429604; contains Pfam profile PF00226: DnaJ domain		Heat Shock
	359	2.24659	253848_at	0.0165	At4g28020	unknown protein; expressed protein, contains Pfam PF01980: Uncharacterised protein family		Unannotated
	360	2.24546	266631_at	0.0059	At2g35570	serine-type endopeptidase inhibitor; pseudogene, serpin (serine protease inhibitor) family, similar to phloem serpin-1 (Cucurbita maxima) GI:9937311; blastp match of 49% identity and 9.9e-85 P-value to GP|26224736|gb|AAN76362.1||AY158152 serpin-like protein {Citrus x paradisi}		Inhibition of protein degradation
	361	2.24305	261901_at	0.00448	At1g80920	J8; heat shock protein binding / unfolded protein binding; J8 mRNA, nuclear gene encoding plastid protein, complete	J8	Heat Shock
	362	2.24199	257830_at	0.0378	At3g26690	hydrolase; MutT/nudix family protein, similar to SP|Q09790 Diadenosine 5',5'''-P1,P6-hexaphosphate hydrolase (EC 3.6.1.-) (Ap6A hydrolase) {Schizosaccharomyces pombe}; contains Pfam profile PF00293: NUDIX domain
	363	2.2401	252278_at	0.0169	At3g49530	ANAC062; transcription factor; no apical meristem (NAM) family protein, contains Pfam PF02365: No apical meristem (NAM) domain; similar to NAC2 - Arabidopsis thaliana, EMBL:AF201456
	364	2.23073	265417_at	0.0162	At2g20920	unknown protein; expressed protein		Unannotated
	365	2.22921	246302_at	0.041	At3g51860	CAX3; cation:cation antiporter; member of Low affinity calcium antiporter CAX2 family	ATCAX3, CAX3
	366	2.22516	257519_at	0.0253	At3g01210	nucleic acid binding; similar to RNA recognition motif (RRM)-containing protein [Arabidopsis thaliana] (TAIR:At1g14340.1); similar to hypothetical protein [Solanum demissum] (GB:AAT40482.1); contains InterPro domain RNA-binding region RNP-1 (RNA recognition motif) (InterPro:IPR000504)		Unannotated
	367	2.22514	251202_at	0.00825	At3g63040	unknown protein; expressed protein, predicted protein, C.elegans		Unannotated
	368	2.22477	263647_at	0.0179	At2g04690	unknown protein; cellular repressor of E1A-stimulated genes (CREG) family, contains 1 transmembrane domain; similar to CREG2 (GI:24371079) (Homo sapiens) and (GI:24371081) (Mus musculus); similar to cellular repressor of E1A-stimulated genes CREG (GI:3550343) (Homo sapiens)
	369	2.22152	264821_at	0.00423	At1g03470	unknown protein; kinase interacting family protein, similar to kinase interacting protein 1 (GI:13936326) (Petunia integrifolia)
	370	2.221	246099_at	0.0272	At5g20230	ATBCB (ARABIDOPSIS BLUE-COPPER-BINDING PROTEIN); copper ion binding / electron transporter; Al-stress-induced gene	AWI, BCB	Stress
	371	2.21965	260616_at	0.0123	At1g53280	unknown protein; DJ-1 family protein, similar to DJ-1 protein (Homo sapiens) GI:1780755; similar to DJ-1 beta (GI:18642508) (Drosophila melanogaster); contains Pfam profile: PF01965 ThiJ/PfpI family; TIGRFAM TIGR01383: DJ-1 family protein
	372	2.21896	265647_at	0.0078	At2g27410	unknown protein; expressed protein, contains Pfam profile PF03754: Domain of unknown function (DUF313)		Unannotated
	373	2.2152	264741_at	0.00377	At1g62290	aspartic-type endopeptidase/ pepsin A; aspartyl protease family protein, contains Pfam profiles: PF00026 eukaryotic aspartyl protease, PF03489 surfactant protein B, PF05184 saposin-like type B, region 1		Protein degradation
	374	2.21417	267321_at	0.017	At2g19320	unknown protein; expressed protein		Unannotated
	375	2.21124	245278_at	0.00145	At4g17730	SYP23; t-SNARE; member of SYP2 Gene Family	SYP23, DL4901W
	376	2.2077	251259_at	0.0107	At3g62260	catalytic/ protein phosphatase type 2C; protein phosphatase 2C, putative / PP2C, putative, phosphoprotein phosphatase (EC 3.1.3.16) 1A-alpha - Homo sapiens, PIR:S22423
	377	2.20186	248759_at	0.0106	At5g47610	protein binding / ubiquitin-protein ligase/ zinc ion binding; zinc finger (C3HC4-type RING finger) family protein, contains Pfam profile: PF00097 zinc finger, C3HC4 type (RING finger)
	378	2.20131	249051_at	0.043	At5g44390	electron carrier; FAD-binding domain-containing protein, similar to SP|P30986 reticuline oxidase precursor (Berberine-bridge-forming enzyme) (BBE) (Tetrahydroprotoberberine synthase) (Eschscholzia californica); contains PF01565 FAD binding domain
	379	2.20129	253623_at	0.0338	At4g30570	nucleotidyltransferase; GDP-mannose pyrophosphorylase, putative, similar to GDP-mannose pyrophosphorylase (Arabidopsis thaliana) GI:3598958; contains Pfam profile PF00483: Nucleotidyl transferase
	380	2.19972	267366_at	0.0148	At2g44310	calcium ion binding; calcium-binding EF hand family protein, contains INTERPRO:IPR002048 calcium-binding EF-hand domain
	381	2.19953	255521_at	0.0252	At4g02280	UDP-glycosyltransferase/ sucrose synthase/ transferase, transferring glycosyl groups; sucrose synthase, putative / sucrose-UDP glucosyltransferase, putative, strong similarity to sucrose synthase GI:6682841 from (Citrus unshiu)		Glycolysis and gluconeogenesis
	382	2.19812	258263_at	0.000879	At3g15780	unknown protein; expressed protein		Unannotated
	383	2.19494	266656_at	0.0305	At2g25900	ATCTH; transcription factor; putative Cys3His zinc finger protein (ATCTH) mRNA, complete	ATCTH
	384	2.19427	244968_at	0.00633	AtCg00640	RPL33; encodes a chloroplast ribosomal protein L33, a constituent of the large subunit of the ribosomal complex	RPL33	Translation associated
	385	2.19338	256225_at	0.00173	At1g56220	unknown protein; dormancy/auxin associated family protein, similar to Auxin-repressed 12.5 kDa protein (Swiss-Prot:Q05349) (Fragaria ananassa); similar to auxin-repressed protein (GI:927034) (Fragaria x ananassa); similar to dormancy-associated protein (GI:2605887) (Pisum sativum)		Dormancy related
	386	2.19119	266690_at	0.0263	At2g19900	malic enzyme/ oxidoreductase, acting on NADH or NADPH, NAD or NADP as acceptor; malate oxidoreductase, putative, similar to NADP-dependent malic enzyme (EC 1.1.1.40) (NADP-ME) (SP:P51615) {Vitis vinifera}		Krebs cycle
	387	2.18991	247585_at	0.00154	At5g60680	unknown protein; expressed protein, contains Pfam profile PF04520: Protein of unknown function, DUF584		Unannotated
	388	2.18592	265266_at	0.00192	At2g42890	MEI2; RNA binding / nucleic acid binding; MEI2 (MEI2) mRNA, complete cds	MEI2
	389	2.18542	263649_at	0.0129	At1g04380	unknown protein; 2-oxoglutarate-dependent dioxygenase, putative, Strong similarity to Arabidopsis 2A6 (gb|X83096), tomato ethylene synthesis regulatory protein E8 (SP|P10967)		Ethylene
	390	2.18071	245711_at	0.0034	At5g04340	C2H2; nucleic acid binding / transcription factor/ zinc ion binding; putative c2h2 zinc finger transcription factor mRNA,	C2H2
	391	2.17895	254157_at	0.0139	At4g24220	VEP1 (VEIN PATTERNING); Involved in vascular development.
	392	2.17698	246396_at	0.0356	At1g58180	carbonate dehydratase/ zinc ion binding; carbonic anhydrase family protein / carbonate dehydratase family protein, similar to SP|P46512 Carbonic anhydrase 1 (EC 4.2.1.1) (Carbonate dehydratase 1) {Flaveria linearis}; contains Pfam profile PF00484: Carbonic anhydrase
	393	2.16537	250131_at	0.0122	At5g16550	unknown protein; expressed protein		Unannotated
	394	2.16503	249845_at	0.0117	At5g23610	unknown protein; similar to meiosis protein-related (DYAD) (SWI1) [Arabidopsis thaliana] (TAIR:At5g51330.1); similar to expressed protein (with alternative splicing) [Oryza sativa (japonica cultivar-group)] (GB:XP_469018.1)		Unannotated
	395	2.16379	260813_at	0.00091	At1g43700	VIP1 (VIRE2-INTERACTING PROTEIN 1); transcription factor; VirE2-interacting protein VIP1 mRNA, complete cds	VIP1
	396	2.15989	249532_at	0.0101	At5g38780	S-adenosylmethionine-dependent methyltransferase; S-adenosyl-L-methionine:carboxyl methyltransferase family protein, similar to defense-related protein cjs1 (Brassica carinata)(GI:14009292), caffeine synthase (Camellia sinensis)(GI:9967143), SAM:benzoic acid carboxyl methyltransferase (Antirrhinum majus)(GI:9789277)
	397	2.15886	262947_at	0.0185	At1g75750	GASA1; GA-responsive GAST1 protein homolog regulated by BR and GA antagonistically. Possibly involved in cell elongation based on expression data	GASA1
	398	2.15678	260005_at	0.0407	At1g67920	unknown protein; expressed protein		Unannotated
	399	2.15395	251894_at	0.0041	At3g54380	unknown protein; SAC3/GANP family protein, contains Pfam profile: PF03399 SAC3/GANP family
	400	2.15108	260668_at	0.0296	At1g19530	unknown protein; expressed protein		Unannotated
	401	2.15064	267286_at	0.0217	At2g23640	unknown protein; reticulon family protein (RTNLB13), weak similarity to Nogo-C protein (Rattus norvegicus) GI:6822251; contains Pfam profile PF02453: Reticulon
	402	2.14965	249754_at	0.0389	At5g24530	oxidoreductase, acting on paired donors, with incorporation or reduction of molecular oxygen, 2-oxoglutarate as one donor, and incorporation of one atom each of oxygen into both donors; oxidoreductase, 2OG-Fe(II) oxygenase family protein, similar to flavanone 3-hydroxylase (Persea americana)(GI:727410); contains PF03171 2OG-Fe(II) oxygenase superfamily domain		Stress
	403	2.14436	266984_at	0.000485	At2g39570	amino acid binding; ACT domain-containing protein, contains Pfam ACT domain PF01842
	404	2.14433	261564_at	0.00174	At1g01720	ATAF1; transcription factor; belongs to a large family of putative transcriptional activators with NAC domain. Transcript level increases in response to wounding.	ATAF1	Stress
	405	2.14247	259426_at	0.0199	At1g01470	LEA14 (LATE EMBRYOGENESIS ABUNDANT 14); Encodes late-embryogenesis abundant protein whose mRNA levels are induced in response to wounding and light stress. Might be involved in protection against dessication.	LEA14	Seed storage proteins/Late Embryogenesis Abundant
	406	2.13999	258759_at	0.00118	At3g10800	DNA binding / transcription factor; bZIP transcription factor family protein, contains Pfam profile: PF00170 bZIP transcription factor; contains similarity to TGACG-sequence specific DNA-binding protein TGA-1B (HSBF) GB:P14233 (Nicotiana tabacum)
	407	2.13774	262604_at	0.00135	At1g15060	unknown protein; expressed protein		Unannotated
	408	2.13674	259578_at	0.0205	At1g27990	unknown protein; expressed protein		Unannotated
	409	2.13642	264836_at	0.0252	At1g03610	unknown protein; expressed protein		Unannotated
	410	2.13528	253388_at	0.00308	At4g32910	unknown protein; expressed protein		Unannotated
	411	2.1351	245668_at	0.0295	At1g28330	DRM1 (DORMANCY-ASSOCIATED PROTEIN 1); dormancy-associated protein (DRM1) mRNA, complete cds	DRM1	Dormancy related
	412	2.13073	245178_at	0.00992	At5g12390	unknown protein; expressed protein		Unannotated
	413	2.1294	262510_at	0.0329	At1g11270	unknown protein; F-box family protein, contains F-box domain Pfam:PF00646
	414	2.1257	250005_at	0.0313	At5g18760	protein binding / ubiquitin-protein ligase/ zinc ion binding; zinc finger (C3HC4-type RING finger) family protein, predicted proteins, Arabidopsis thaliana ; contains Pfam profile PF00097: Zinc finger, C3HC4 type (RING finger)
	415	2.12386	262441_at	0.00212	At1g47720	unknown protein; expressed protein, contains Pfam PF05329: Protein of unknown function (DUF731)		Unannotated
	416	2.12358	267524_at	0.0267	At2g30600	protein binding; BTB/POZ domain-containing protein, contains Pfam PF00651: BTB/POZ domain; contains Interpro IPR000210/ PS50097: BTBB/POZ domain; similar to MigA (GI:1841872) (Dictyostelium discoideum)
	417	2.12325	245021_at	0.0192	AtCg00550	PSBJ; PSII component	PSBJ
	418	2.12297	260498_at	2.69e-05	At2g41710	DNA binding / transcription factor; ovule development protein, putative, similar to ovule development protein AINTEGUMENTA (GI:1209099) (Arabidopsis thaliana);Pfam domain (PF00847)
	419	2.11841	266654_at	0.023	At2g25890	unknown protein; glycine-rich protein / oleosin		Seed storage proteins/Late Embryogenesis Abundant
	420	2.11391	246944_at	0.00944	At5g25450	ubiquinol-cytochrome-c reductase; ubiquinol-cytochrome C reductase complex 14 kDa protein, putative, similar to SP|P48502 Ubiquinol-cytochrome C reductase complex 14 kDa protein (EC 1.10.2.2) (CR14) {Solanum tuberosum}; contains Pfam profile PF02271: Ubiquinol-cytochrome C reductase complex 14kD subunit		Electron Transport
	421	2.11381	262379_at	0.0453	At1g73020	unknown protein; similar to PREDICTED: similar to expressed sequence AI604832 [Rattus norvegicus] (GB:XP_236774.3); contains InterPro domain Protein of unknown function DUF590 (InterPro:IPR007632)
	422	2.11376	262881_at	0.0476	At1g64890	transporter; integral membrane transporter family protein, contains 11 transmembrane domains; contains Pfam PF03092: BT1 family; contains TIGRFAMS TIGR00788: folate/biopterin transporter
	423	2.11238	263097_at	0.00297	At2g16070	unknown protein; expressed protein		Unannotated
	424	2.11238	264612_at	0.00348	At1g04560	unknown protein; AWPM-19-like membrane family protein, contains Pfam PF05512: AWPM-19-like family; similar to late embryogenesis abundant protein, (Lea) with hydrophobic domain, high pI value (11.6); 15kD protein; putative (GI:310570) {Glycine max}		Seed storage proteins/Late Embryogenesis Abundant
	425	2.11202	250259_at	0.0114	At5g13800	catalytic/ hydrolase; hydrolase, alpha/beta fold family protein, low similarity to hydrolase (Terrabacter sp. DBF63) GI:14196240; contains Pfam profile PF00561: hydrolase, alpha/beta fold family
	426	2.11085	248932_at	0.0126	At5g46050	transporter; proton-dependent oligopeptide transport (POT) family protein, contains Pfam profile: PF00854 POT family
	427	2.10937	257122_at	0.0103	At3g20250	RNA binding; pumilio/Puf RNA-binding domain-containing protein, contains Pfam profile: PF00806 Pumilio-family RNA binding domains (aka PUM-HD, Pumilio homology domain) (8 copies at C-terminus)
	428	2.10887	248544_at	0.0406	At5g50240	PIMT2 (PROTEIN-L-ISOASPARTATE METHYLTRANSFERASE 2); S-adenosylmethionine-dependent methyltransferase/ protein-L-isoaspartate (D-aspartate) O-methyltransferase; L-isoaspartyl methyltransferase 2 (PIMT2)gene, complete cds, alternatively spliced.
	429	2.10689	246289_at	0.00947	At3g56880	unknown protein; VQ motif-containing protein, contains PF05678: VQ motif
	430	2.10509	249769_at	0.0203	At5g24120	SIGE; DNA binding / DNA-directed RNA polymerase/ sigma factor/ transcription factor; Encodes a specialized sigma factor in chloroplasts and is responsible for the light-dependent transcription at the psbD LRP.	SIGE	Photosynthesis/chloroplast related
	431	2.10234	260949_at	0.000782	At1g06110	unknown protein; F-box family protein, contains similarity to F-box protein FBX3 GI:6103643 from (Homo sapiens) ; similar to SKP1 interacting partner 2 (SKIP2) TIGR_Ath1:At5g67250
	432	2.10221	263385_at	0.00622	At2g40170	ATEM6 (ARABIDOPSIS EARLY METHIONINE-LABELLED 6); activated by direct binding of ABI5 to its promoter, involved in response to ABA	ATEM6, EM6	Seed storage proteins/Late Embryogenesis Abundant
	433	2.10066	259167_at	0.00302	At3g01570	unknown protein; glycine-rich protein / oleosin, similar to oleosin GB:AAB58402 (Sesamum indicum)		Seed storage proteins/Late Embryogenesis Abundant
	434	2.09672	260411_at	0.0102	At1g69890	unknown protein; expressed protein, contains Pfam profile: PF04601 protein of unknown function (DUF569		Unannotated
	435	2.09647	251306_at	0.00164	At3g61260	binding; DNA-binding family protein / remorin family protein, similar to DNA-binding protein gi|601843 (Arabidopsis thaliana), remorin (Solanum tuberosum) GI:1881585; contains Pfam profiles PF03763: Remorin C-terminal region, PF03766: Remorin N-terminal region
	436	2.0912	265255_at	0.0381	At2g28420	lactoylglutathione lyase; lactoylglutathione lyase family protein / glyoxalase I family protein, contains glyoxalase family protein domain, Pfam:PF00903
	437	2.08647	261482_at	0.0377	At1g14530	virion binding; tobamovirus multiplication protein 3, putative / TOM3, putative (THH1), identical to THH1 (GI:15706301) (Arabidopsis thaliana); supporting cDNA gi|15706300|dbj|AB057678.1|
	438	2.08618	254333_at	0.0491	At4g22753	SMO1-3 (STEROL 4-ALPHA METHYL OXIDASE); catalytic; Encodes a member of the SMO1 family of sterol 4alpha-methyl oxidases.
	439	2.08487	260284_at	0.0111	At1g80380	ATP binding / kinase; phosphoribulokinase/uridine kinase-related
	440	2.08286	246612_at	0.0162	At5g35320	unknown protein; expressed protein		Unannotated
	441	2.08187	255637_at	0.014	At4g00750	unknown protein; dehydration-responsive family protein, similar to early-responsive to dehydration stress ERD3 protein (Arabidopsis thaliana) GI:15320410; contains Pfam profile PF03141: Putative methyltransferase		Stress
	442	2.08028	251039_at	0.0135	At5g02020	unknown protein; expressed protein		Unannotated
	443	2.07601	246724_at	0.0284	At5g29000	DNA binding / transcription factor; myb family transcription factor, contains Pfam profile: PF00249 myb-like DNA-binding domain
	444	2.07435	253324_at	0.0236	At4g33940	ubiquitin-protein ligase/ zinc ion binding; zinc finger (C3HC4-type RING finger) family protein, contains Pfam profile: PF00097 zinc finger, C3HC4 type (RING finger)
	445	2.07385	250756_at	0.0315	At5g05940	unknown protein; member of KPP-like gene family, homolog of KPP (kinase partner protein) gene in tomato; expressed protein, contains Pfam profile PF03759: Domain of unknown function (DUF315)		Unannotated
	446	2.07324	253893_at	0.0177	At4g27390	unknown protein; expressed protein, hypothetical protein, Synechocystis sp., PIR2:S77328		Unannotated
	447	2.07198	258330_at	0.0198	At3g16130	unknown protein; member of KPP-like gene family, homolog of KPP (kinase partner protein) gene in tomato; expressed protein, contains Pfam profile PF03759: Domain of unknown function (DUF315)		Unannotated
	448	2.0701	252914_at	0.0201	At4g39130	unknown protein; dehydrin family protein, contains Pfam domain, PF00257: Dehydrin		Dormancy related
	449	2.06936	261077_at	0.00385	At1g07430	catalytic/ protein phosphatase type 2C; protein phosphatase 2C, putative / PP2C, putative, similar to GB:CAB90633 from (Fagus sylvatica)
	450	2.06594	255041_at	0.00144	At4g09620	unknown protein; expressed protein, hypothetical protein F6E13.15 - Arabidopsis thaliana,PIR2:T00682		Unannotated
	451	2.06462	263138_at	0.00245	At1g65090	unknown protein; similar to hypothetical protein [Arabidopsis thaliana] (TAIR:At5g36100.1); similar to glutamic acid-rich protein cNBL1700 [Trichinella spiralis] (GB:AAM19760.1)		Unannotated
	452	2.06327	263350_at	0.0151	At2g13360	AGT (ALANINE:GLYOXYLATE AMINOTRANSFERASE); AGT1 encodes peroxisomal alanine : glyoxylate aminotransferase. It is involved in photorespiration.	AGT
	453	2.06097	249111_at	0.0428	At5g43770	unknown protein; proline-rich family protein, contains proline-rich extensin domains, INTERPRO:IPR002965
	454	2.05823	259148_at	0.000814	At3g10350	ATP binding; anion-transporting ATPase family protein, similar to SP|O43681 Arsenical pump-driving ATPase (EC 3.6.3.16) (Arsenite-translocating ATPase) (Arsenical resistance ATPase) (Arsenite-transporting ATPase) (ARSA) (ASNA-I) {Homo sapiens}; contains Pfam profile PF02374: Anion-transporting ATPase; contains non-consensus GA donor splice site at intron 5
	455	2.05383	253904_at	0.0202	At4g27140	lipid binding / nutrient reservoir; 2S seed storage protein 1 / 2S albumin storage protein / NWMU1-2S albumin 1, identical to SP|P15457		Seed storage proteins/Late Embryogenesis Abundant
	456	2.05382	250053_at	0.0354	At5g17850	calcium:sodium antiporter/ cation:cation antiporter; cation exchanger, putative (CAX8), similar to sodium/calcium exchanger protein (Mus musculus) gi|13925661|gb|AAK49407; Ca2+:Cation Antiporter (CaCA) Family member PMID:11500563
	457	2.05318	260088_at	0.000676	At1g73190	water channel; tonoplast intrinsic protein, alpha / alpha-TIP (TIP3.1), identical to SP|P26587 Tonoplast intrinsic protein, alpha (Alpha TIP) (Arabidopsis thaliana) (Plant Physiol. 99, 561-570 (1992))	ALPHA-TIP
	458	2.05084	262899_at	0.0269	At1g59870	ATPase, coupled to transmembrane movement of substances; ABC transporter family protein, similar to PDR5-like ABC transporter GI:1514643 from (Spirodela polyrhiza)
	459	2.05026	245136_at	0.0237	At2g45210	unknown protein; auxin-responsive protein-related, weakly similar to small auxin up RNA (GI:546362) {Arabidopsis thaliana}		Auxin
	460	2.04991	255943_at	0.032	At1g22370	transferase, transferring glycosyl groups; UDP-glucoronosyl/UDP-glucosyl transferase family protein, glycosyltransferase family
	461	2.04827	247095_at	0.00556	At5g66400	RAB18 (RESPONSIVE TO ABA 18); ABA- and drought-induced glycine-rice dehydrin protein	RAB18	Dormancy related
	462	2.04802	257965_at	0.0265	At3g19900	unknown protein; expressed protein		Unannotated
	463	2.04517	255418_at	0.0078	At4g03200	unknown protein; expressed protein, contains Pfam PF03190: Protein of unknown function, DUF255		Unannotated
	464	2.04434	258339_at	0.0306	At3g16120	microtubule motor; dynein light chain, putative, similar to SP|O02414 Dynein light chain LC6, flagellar outer arm {Anthocidaris crassispina}; contains Pfam profile PF01221: Dynein light chain type 1		Cytoskeleton
	465	2.04078	256624_at	0.00836	At3g19990	unknown protein; expressed protein		Unannotated
	466	2.03963	250279_at	0.0368	At5g13200	unknown protein; GRAM domain-containing protein / ABA-responsive protein-related, similar to ABA-responsive protein (Hordeum vulgare) GI:4103635; contains Pfam profile PF02893: GRAM domain		ABA
	467	2.0388	252173_at	0.000865	At3g50650	transcription factor; scarecrow-like transcription factor 7 (SCL7)
	468	2.03808	256245_at	0.0207	At3g12580	HSP70; ATP binding; heat shock protein 70, putative / HSP70, putative, strong similarity to heat shock protein GI:425194 (Spinacia oleracea)		Heat Shock
	469	2.0353	264299_s_at	0.00408	At1g78860	sugar binding; curculin-like (mannose-binding) lectin family protein, low similarity to Ser/Thr protein kinase (Zea mays) GI:2598067; contains Pfam profile PF01453: Lectin (probable mannose binding) but not the protein kinase domain of the Z. mays protein
	470	2.0331	262882_at	0.00152	At1g64900	CYP89A2 (CYTOCHROME P450 89A2); heme binding / iron ion binding / monooxygenase/ oxygen binding; cytochrome P450 (CYP89A2) mRNA, complete cds	CYP89A2
	471	2.03107	263605_at	0.0252	At2g16480	unknown protein; SWIB complex BAF60b domain-containing protein / plus-3 domain-containing protein, contains Pfam profiles PF02201: BAF60b domain of the SWIB complex, PF03126: Plus-3 domain
	472	2.03038	255259_at	0.00179	At4g05020	calcium ion binding / disulfide oxidoreductase; NADH dehydrogenase-related, similar to alternative NADH-dehydrogenase (Yarrowia lipolytica) GI:3718005, 64 kDa mitochondrial NADH dehydrogenase (Neurospora crassa) GI:4753821; contains Pfam profile PF00070: Pyridine nucleotide-disulphide oxidoreductase		Respiration
	473	2.02695	259057_at	0.0155	At3g03310	phosphatidylcholine-sterol O-acyltransferase; lecithin:cholesterol acyltransferase family protein / LACT family protein, weak similarity to LCAT-like lysophospholipase (LLPL) (Homo sapiens) GI:4589720; contains Pfam profile PF02450: Lecithin:cholesterol acyltransferase (phosphatidylcholine-sterol acyltransferase)
	474	2.02406	266034_at	0.0371	At2g06005	unknown protein; expressed protein		Unannotated
	475	2.02369	250604_at	0.016	At5g07830	beta-glucuronidase; glycosyl hydrolase family 79 N-terminal domain-containing protein, similar to beta-glucuronidase GI:8918740 from (Scutellaria baicalensis)
	476	2.02258	248084_at	0.014	At5g55470	ATNHX3; sodium:hydrogen antiporter; member of Sodium proton exchanger family	ATNHX3
	477	2.02238	248487_at	0.00611	At5g51070	ERD1 (EARLY RESPONSIVE TO DEHYDRATION 1); ATP binding / ATPase/ nucleoside-triphosphatase/ nucleotide binding / protein binding; ATP-dependent Clp protease regulatory subunit	ERD1	Protein degradation
	478	2.02232	245009_at	0.0168	AtCg00380	RPS4; Chloroplast encoded ribosomal protein S4	RPS4	Translation associated
	479	2.02219	256488_at	0.000239	At1g31470	unknown protein; nodulin-related, weak similarity to nodule-specific protein Nlj70 (Lotus japonicus) GI:3329366
	480	2.02	256513_at	0.0212	At1g31480	SGR2 (SHOOT GRAVITROPISM 2); SGR2 is involved in the formation and function of the vacuole	SGR2
	481	2.01806	253987_at	0.0353	At4g26270	6-phosphofructokinase; phosphofructokinase family protein, similar to phosphofructokinase (Amycolatopsis methanolica) GI:17432243; contains Pfam profile PF00365: Phosphofructokinase		Glycolysis and gluconeogenesis
	482	2.01763	260499_at	0.0344	At2g41760	unknown protein; expressed protein		Unannotated
	483	2.01672	248774_at	0.0184	At5g47830	unknown protein; expressed protein		Unannotated
	484	2.01656	257880_at	0.0437	At3g16910	AAE7/ACN1; AMP binding / acetate-CoA ligase; Encodes a peroxisomal protein with acetyl-CoA synthetase activity that is responsible for the activation of acetate for entry into the glyoxylate cycle.	AMPBP7
	485	2.01546	254057_at	0.0104	At4g25170	unknown protein; expressed protein		Unannotated
	486	2.01517	264787_at	0.00638	At2g17840	ERD7 (EARLY-RESPONSIVE TO DEHYDRATION 7); Identified as drought-inducible gene by differential hybridization. Upregulated by high light, drought, cold and salt stress determined by microarray analysis.	ERD7	Stress
	487	2.01237	264658_at	0.0316	At1g09910	lyase; expressed protein		Unannotated
	488	2.0112	246242_at	0.0382	At4g36600	unknown protein; late embryogenesis abundant domain-containing protein / LEA domain-containing protein, low similarity to SP|P20075 Embryonic protein DC-8 {Daucus carota}; contains Pfam profile PF02987: Late embryogenesis abundant protein		Seed storage proteins/Late Embryogenesis Abundant
	489	2.01068	262495_at	0.0121	At1g21780	protein binding; BTB/POZ domain-containing protein. Contains similarity to gb:AJ000644 SPOP (speckle-type POZ protein) from Homo sapiens and contains a PF:00651 BTB/POZ domain. ESTs gb:T75841, gb:R89974, gb:R30221, gb:N96386, gb:T76457, gb:AI100013 and gb:T76456 come from this gene;supported by full-length. Interacts with CUL3A and CUL3B.
	490	2.00927	249027_at	0.0104	At5g44790	RAN1 (RESPONSIVE-TO-ANTAGONIST1); ATPase, coupled to transmembrane movement of ions, phosphorylative mechanism; ATP dependent copper transporter vital for ethylene response pathway	RAN1	Ethylene
	491	2.00836	247374_at	0.00181	At5g63190	unknown protein; MA3 domain-containing protein, low similarity to programmed cell death 4 protein (Gallus gallus) GI:12958564; contains Pfam profile PF02847: MA3 domain
	492	2.00458	253394_at	0.0311	At4g32770	VTE1 (VITAMIN E DEFICIENT 1); Tocopherol cyclase involved in tocopherol (vitamin E)synthesis. VTE1 over-expressing plants have increased tocopherol indicating VTE1 is a major limiting factor in tocopherol synthesis.	VTE1
	493	2.00193	253494_at	0.0139	At4g31830	unknown protein; expressed protein		Unannotated
	494	2.00137	259184_at	0.0198	At3g01520	unknown protein; universal stress protein (USP) family protein, similar to ER6 protein (GI:5669654) (Lycopersicon esculentum); contains Pfam profile PF00582: universal stress protein family		Stress
	495	2.00127	255747_s_at	0.00896	At1g32010	unknown protein; myosin heavy chain-related

## Sheet: LerARUPvsLerD
Description of comparison:
LerARUPvsLerD	Rank	Fold Change	Affy number	P-value	AGI	DESCRIPTION FROM ATENSEMBL	Gene Name	Tag
	1	77.2991	258252_at	0.000234	At3g15720	polygalacturonase; glycoside hydrolase family 28 protein / polygalacturonase (pectinase) family protein, similar to polygalacturonase (Cucumis sativus) GI:6624205; contains Pfam profile PF00295: Glycosyl hydrolases family 28 (polygalacturonases)		Cell-wall modification	Tags	Count
Total Genes in List:	2	39.2483	247949_at	0.000564	At5g57220	CYP81F2; heme binding / iron ion binding / monooxygenase/ oxygen binding; member of CYP81F	CYP81F2		Dormancy related	1
965	3	34.1476	263677_at	4.76e-05	At1g04520	unknown protein; 33 kDa secretory protein-related, contains Pfam PF01657: Domain of unknown function, duplicated in 33 KDa secretory proteins			Germination related	4
	4	31.3832	248527_at	0.00216	At5g50740	metal ion binding; copper chaperone (CCH)-related, low similarity to copper homeostasis factor (GI:3168840)(PMID: 9701579); similar to farnesylated protein ATFP3 (GI:4097547); contains Pfam profile PF00403: Heavy-metal-associated domain			ABA	6
	5	30.5176	260143_at	0.0152	At1g71880	SUC1; carbohydrate transporter/ sucrose:hydrogen symporter/ sugar porter; member of Sucrose-proton symporter family	SUC1		Auxin	21
	6	25.4269	245130_at	0.000293	At2g45340	ATP binding / protein kinase/ protein serine/threonine kinase/ protein-tyrosine kinase; leucine-rich repeat transmembrane protein kinase, putative			Brassinosteroid	2
	7	22.7388	260300_at	0.00139	At1g80340	GA4H; gibberellin 3-beta-dioxygenase; gibberellin 3 beta-hydroxylase (GA4H) mRNA, complete cds	GA4H	Gibberellin	Cytokinin	3
	8	22.073	254563_at	0.00107	At4g19120	unknown protein; early-responsive to dehydration stress protein (ERD3), identical to ERD3 protein (Arabidopsis thaliana) GI:15320410; contains Pfam profile PF03141: Putative methyltransferase; identical to cDNA ERD3 GI:15320409	ERD3	Stress	Ethylene	8
	9	20.6549	253842_at	0.046	At4g27860	unknown protein; integral membrane family protein, contains Pfam PF01988: Integral membrane protein			Gibberellin	7
	10	20.4586	251864_at	0.0098	At3g54920	PMR6 (POWDERY MILDEW RESISTANT 6); lyase/ pectate lyase; Powdery mildew resistant mutant encodes a pectate lyase-like protein	PMR6	Cell-wall modification	Jasmonic acid	3
	11	20.2635	252607_at	0.0373	At3g44990	XTR8; hydrolase, acting on glycosyl bonds; xyloglucan endo-transglycosylase	XTR8, ATXG, XTH31	Cell-wall modification	Seed storage proteins/Late Embryogenesis Abundant	4
	12	18.2665	262383_at	0.00479	At1g72940	transmembrane receptor; disease resistance protein (TIR-NBS class), putative, domain signature TIR-NBS exists, suggestive of a disease resistance protein.			Inhibition of protein degradation	0
	13	17.9295	260034_at	0.00225	At1g68810	DNA binding / transcription factor; basic helix-loop-helix (bHLH) family protein, contains Pfam profile: PF00010 helix-loop-helix DNA-binding domain			Protein degradation	44
	14	17.0848	250780_at	0.00363	At5g05290	ATEXPA2 (ARABIDOPSIS THALIANA EXPANSIN A2); expansin At-EXP2 (At-EXP2) mRNA, complete cds. Naming convention from the Expansin Working Group (Kende et al, 2004. Plant Mol Bio)	AT-EXP2	Cell-wall modification	Heat Shock	7
	15	16.6763	254791_at	0.000442	At4g12910	SCPL20; serine carboxypeptidase; serine carboxypeptidase S10 family protein, SERINE CARBOXYPEPTIDASE I PRECURSOR - Hordeum vulgare, SWall:CBP1_HORVU		Protein degradation	Cell-wall modification	49
	16	16.5139	265443_at	0.0159	At2g20750	ATEXPB1 (ARABIDOPSIS THALIANA EXPANSIN B1); member of BETA-EXPANSINS. Naming convention from the Expansin Working Group (Kende et al, 2004. Plant Mol Bio)	AT-EXPB1, EXPB1	Cell-wall modification	Cell cycle related	22
	17	16.1073	246275_at	0.0315	At4g36540	DNA binding / transcription factor; basic helix-loop-helix (bHLH) family protein, contains Pfam domain, PF00010: Helix-loop-helix DNA-binding domain			Cytoskeleton	17
	18	15.9009	260553_at	0.000153	At2g41800	unknown protein; expressed protein, contains Pfam profile PF04862: Protein of unknown function, DUF642		Unannotated	Translation associated	25
	19	15.1998	262978_at	0.0428	At1g75780	TUB1; GTP binding / GTPase/ structural molecule; beta tubulin gene downregulated by phytochrome A (phyA)-mediated far-red light high-irradiance and the phytochrome B (phyB)-mediated red light high-irradiance responses	TUB1	Germination related	DNA repair	6
	20	15.1824	255383_at	0.0152	At4g03570	unknown protein; expressed protein		Unannotated	Respiration	0
	21	14.8634	260221_at	0.000842	At1g74670	unknown protein; gibberellin-responsive protein, putative, similar to SP|P46690 Gibberellin-regulated protein 4 precursor {Arabidopsis thaliana} GASA4; contains Pfam profile PF02704: Gibberellin regulated protein		Gibberellin	Electron Transport	1
	22	14.5941	266688_at	0.009	At2g19660	unknown protein; DC1 domain-containing protein, contains Pfam profile PF03107: DC1 domain			Pentose phosphate pathway	2
	23	14.3158	250550_at	0.00401	At5g07870	transferase; transferase family protein, similar to anthranilate N-hydroxycinnamoyl/benzoyltransferase, Dianthus caryophyllus (gi:2239091); contains Pfam transferase family domain PF002458			Glycolysis and gluconeogenesis	6
	24	14.0817	267150_at	0.000315	At2g23510	transferase; transferase family protein, low similarity to EIG-I24 from Nicotiana tabacum (gi:10798748), 10-deacetylbaccatin III-10-O-acetyl transferase from Taxus cuspidata (gi:6746554); contains Pfam transferase family domain PF02458			Krebs cycle	7
	25	13.8197	266489_at	0.00349	At2g35190	NPSN11 (NOVEL PLANT SNARE 11); protein transporter; plant-specific SNARE located in cell plate of dividing cells. cofractionates with the cytokinesis-specific syntaxin, KNOLLE, which is required for the formation of the cell plate.	NPSN11		Beta oxidation	0
	26	13.7968	264029_at	0.0227	At2g03720	unknown protein; universal stress protein (USP) family protein, contains Pfam profile PF00582: universal stress protein family		Stress	Stress	13
	27	13.4834	266030_x_at	0.0031	At2g05870	unknown protein; cytochrome P-450 aromatase-related, similar to minor outer capsid protein VP4 (GI:13446784) (Human rotavirus C); similar to cytochrome P-450 aromatase (GI:21170) (Gallus gallus);			Photosynthesis/chloroplast related	19
	28	13.2927	264071_at	0.018	At2g27920	SCPL51; catalytic/ serine carboxypeptidase; similar to serine carboxypeptidase III, putative [Arabidopsis thaliana] (TAIR:At3g45010.1); similar to PREDICTED P0562A06.41 gene product [Oryza sativa (japonica cultivar-group)] (GB:XP_507338.1); contains InterPro domain Serine carboxypeptidase (S10) (InterPro:IPR001563)		Protein degradation	Unannotated	178
	29	13.1217	257760_s_at	0.011	At3g23085	DNA binding; hAT-like transposase family (hobo/Ac/Tam3), has a 1.1e-91 P-value blast match to GB:AAD24567 transposase Tag2 (hAT-element) (Arabidopsis thaliana)			Unclassified	510
	30	12.6267	260097_at	0.0338	At1g73220	carbohydrate transporter/ transporter; sugar transporter family protein, contains Pfam profile: PF00083 sugar (and other) transporter			Total genes in lists	965
	31	12.3494	251899_at	0.0468	At3g54400	pepsin A; aspartyl protease family protein, contains Pfam profile: PF00026 eukaryotic aspartyl protease		Protein degradation	Total genes classified above	455
	32	12.2982	264091_at	0.000975	At1g79110	unknown protein; expressed protein		Unannotated	Percentage classified	47.15
	33	12.0881	262826_at	0.00292	At1g13080	CYP71B2 (CYTOCHROME P450 71B2); heme binding / iron ion binding / monooxygenase/ oxygen binding; mRNA for cytochrome P450 monooxygenase, complete cds, clone	CYP71B2
	34	11.9895	257353_at	0.00221	At2g23050	protein binding / signal transducer; phototropic-responsive NPH3 family protein, contains NPH3 family domain, Pfam:PF03000
	35	11.8276	249108_at	0.00205	At5g43690	sulfotransferase; sulfotransferase family protein, similar to steroid sulfotransferase 3 (Brassica napus) GI:3420008, steroid sulfotransferase 1 (Brassica napus) GI:3420004; contains Pfam profile PF00685: Sulfotransferase domain
	36	11.6767	255524_at	0.00319	At4g02330	pectinesterase; pectinesterase family protein, contains Pfam profile: PF01095 pectinesterase		Cell-wall modification
	37	11.6277	246695_at	0.0129	At5g29090	unknown protein; expressed protein		Unannotated
	38	11.6186	265621_at	0.0223	At2g27300	ANAC040; transcription factor; no apical meristem (NAM) family protein, contains Pfam PF02365: No apical meristem (NAM) domain;
	39	11.2893	256772_at	0.0229	At3g13750	BGAL1; beta-galactosidase/ sugar binding; Arabidopsis thaliana mRNA for putative beta-galactosidase (BGAL1 gene).	BGAL1	Cell-wall modification
	40	11.0978	246114_at	0.0176	At5g20250	DIN10 (DARK INDUCIBLE 10); hydrolase, hydrolyzing O-glycosyl compounds; encodes a member of glycosyl hydrolase family 36. Expression is induced within 3 hours of dark treatment, in senescing leaves and treatment with exogenous photosynthesis inhibitor. Induction of gene expression was suppressed in excised leaves supplied with sugar. The authors suggest that the gene's expression pattern is respo…	DIN10	Photosynthesis/chloroplast related
	41	11.0675	260859_at	0.00135	At1g43780	SCPL44; catalytic/ serine carboxypeptidase; serine carboxypeptidase S10 family protein, similar to serine carboxylase II-3 GB:CAA55478 GI:474392 from (Hordeum vulgare)		Protein degradation
	42	10.9735	262554_at	0.0103	At1g31380	unknown protein; hypothetical protein		Unannotated
	43	10.931	263981_at	0.0101	At2g42870	unknown protein; expressed protein		Unannotated
	44	10.7939	261849_at	0.0126	At1g11370	pectinesterase; pectinesterase family protein, similar to pectin methylesterase GI:1279597 from (Nicotiana plumbaginifolia); contains Pfam profile: PF01095 pectinesterase		Cell-wall modification
	45	10.4655	255433_at	0.00935	At4g03210	XTH9 (XYLOGLUCAN ENDOTRANSGLUCOSYLASE/HYDROLASE 9); hydrolase, acting on glycosyl bonds; encodes a member of xyloglucan endotransglucosylase/hydrolases (XTHs) that catalyze the cleavage and molecular grafting of xyloglucan chains function in loosening and rearrangement of the cell wall. Gene is expressed in shoot apex region, flower buds, flower stalks and internodes bearing flowers.	XTH9, EXGT-A6, XTR16	Cell-wall modification
	46	10.0861	264995_at	0.031	At1g67240	unknown protein; Mutator-like transposase family, has a 4.5e-23 P-value blast match to GB:AAA21566 mudrA of transposon="MuDR" (MuDr-element) (Zea mays)
	47	9.94612	262596_at	0.0122	At1g15080	ATPAP2 (PHOSPHATIDIC ACID PHOSPHATASE 2); phosphatidate phosphatase; Encodes phosphatidic acid phosphatase. Involved in ABA signaling. Functions as a negative regulator upstream of ABI4. Expressed during germination and seed development. Expressed overall in young seedlings, in roots, hypocotyls, and vascular cells of cotyledons and leaves of 10 day-old seedlings, in flower filaments and stem elo…	ATPAP2, LPP2	ABA
	48	9.91949	264857_at	0.034	At1g24170	transferase, transferring glycosyl groups / transferase, transferring hexosyl groups; glycosyl transferase family 8 protein, contains Pfam profile: PF01501 glycosyl transferase family 8
	49	9.79649	267116_at	0.0261	At2g32560	unknown protein; F-box family protein, contains Pfam PF00646: F-box domain; similar to SKP1 interacting partner 2 (SKIP2) TIGR_Ath1:At5g67250
	50	9.52135	259430_at	0.0291	At1g01610	ATGPAT4/GPAT4; 1-acylglycerol-3-phosphate O-acyltransferase/ acyltransferase; Encodes a protein with glycerol-3-phosphate acyltransferase activity.
	51	9.49919	264521_at	0.0111	At1g10020	unknown protein; expressed protein		Unannotated
	52	9.49869	258369_at	0.0104	At3g14310	ATPME3; encodes a pectin methylesterase	ATPME3	Cell-wall modification
	53	9.49763	252752_s_at	0.00992	At3g43480	unknown protein; expressed protein, hypothetical protein At2g15180 - Arabidopsis thaliana, EMBL:AC006298		Unannotated
	54	9.49581	252870_at	0.00477	At4g39940	AKN2; ATP binding / kinase/ transferase, transferring phosphorus-containing groups; adenosine-5'-phosphosulfate-kinase (akn2) mRNA, complete	AKN2
	55	9.48767	252490_at	0.00688	At3g46720	UDP-glycosyltransferase/ transferase, transferring glycosyl groups / transferase, transferring hexosyl groups; UDP-glucoronosyl/UDP-glucosyl transferase family protein, contains Pfam profile: PF00201 UDP-glucoronosyl and UDP-glucosyl transferase
	56	9.4278	258293_at	0.0335	At3g23430	PHO1 (PHOSPHATE 1); mutant is deficient in the transfer of phosphate from root epidermal and cortical cells to the xylem. encodes protein with the mainly hydrophilic N-terminal and the C-terminal containing 6 potential membrane-spanning domains.	PHO1
	57	9.41975	246250_at	0.000298	At4g36880	cysteine-type endopeptidase/ cysteine-type peptidase; cysteine proteinase, putative, strong similarity to cysteine proteinase COT44 precursor SP:P25251 from (Brassica napus) (Rape)		Protein degradation
	58	9.40889	264400_at	0.00523	At1g61800	antiporter/ glucose-6-phosphate transporter; glucose-6-phosphate/phosphate translocator, putative, similar to glucose-6-phosphate/phosphate-translocator precursor GI:2997591 from (Pisum sativum)
	59	9.09662	247754_at	0.0357	At5g59080	unknown protein; expressed protein		Unannotated
	60	8.9791	266326_at	0.00024	At2g46650	B5 #1; member of Cytochromes b5	B5
	61	8.95149	248961_at	0.0002	At5g45650	peptidase/ subtilase; subtilase family protein, contains Pfam domain, PF00082: Subtilase family; contains Pfam domain, PF02225: protease associated (PA) domain		Protein degradation
	62	8.94932	260914_at	0.00505	At1g02640	BXL2 (BETA-XYLOSIDASE 2); hydrolase, hydrolyzing O-glycosyl compounds; encodes a protein similar to a beta-xylosidase located in the extracellular matrix. This is a member of glycosyl hydrolase family 3 and has six other closely related members.	BXL2
	63	8.91765	248372_at	0.0485	At5g51850	unknown protein; expressed protein, similar to unknown protein (emb|CAB81354.1)		Unannotated
	64	8.89527	245325_at	4.54e-05	At4g14130	XTR7 (XYLOGLUCAN ENDOTRANSGLYCOSYLASE 7); hydrolase, acting on glycosyl bonds / hydrolase, hydrolyzing O-glycosyl compounds; xyloglucan endotransglycosylase-related protein (XTR7)	XTR7, DL3105C, XTH15	Cell-wall modification
	65	8.8928	252848_at	0.00388	At3g42190	unknown protein; expressed protein		Unannotated
	66	8.7745	261266_at	0.00254	At1g26770	ATEXPA10 (ARABIDOPSIS THALIANA EXPANSIN A10); expansin 10 (EXP10) mRNA, complete cds. Naming convention from the Expansin Working Group (Kende et al, Plant Mol Bio)	EXP10	Cell-wall modification
	67	8.75576	250992_at	0.0015	At5g02260	ATEXPA9 (ARABIDOPSIS THALIANA EXPANSIN A9); member of Alpha-Expansin Gene Family. Naming convention from the Expansin Working Group (Kende et al, 2004. Plant Mol Bio)	AT-EXP9	Cell-wall modification
	68	8.74067	261230_at	0.00675	At1g20010	TUB5; beta tubulin	TUB5, TUBB5	Cytoskeleton
	69	8.67696	247760_at	0.00103	At5g59130	peptidase/ subtilase; subtilase family protein, contains similarity to prepro-cucumisin GI:807698 from (Cucumis melo)		Protein degradation
	70	8.62622	252608_at	0.0231	At3g45090	unknown protein; 2-phosphoglycerate kinase-related, contains weak similarity to 2-phosphoglycerate kinase (GI:467751) (Methanothermus fervidus)
	71	8.59073	253608_at	0.00471	At4g30290	ATXTH19; hydrolase, acting on glycosyl bonds / hydrolase, hydrolyzing O-glycosyl compounds; putative xyloglucan endotransglycosylase/hydrolase, expressed throughout both the main and the lateral root, with intensive expression at the dividing and elongating regions. Is expressed in lateral root primordia but expression ceases after lateral root begins to grow.	XTH19	Cell-wall modification
	72	8.58516	256299_at	0.000359	At1g69530	ATEXPA1 (ARABIDOPSIS THALIANA EXPANSIN A1); Member of Alpha-Expansin Gene Family. Naming convention from the Expansin Working Group (Kende et al, Plant Mol Bio)	AT-EXP1	Cell-wall modification
	73	8.55172	254942_at	0.00417	At4g10880	unknown protein; hypothetical protein, predicted proteins, Arabidopsis thaliana		Unannotated
	74	8.46443	252024_at	0.0376	At3g52880	disulfide oxidoreductase/ oxidoreductase; monodehydroascorbate reductase, putative, monodehydroascorbate reductase (NADH), Lycoperison esculentum, PIR:T06407
	75	8.44181	245803_at	0.00655	At1g47128	cysteine-type endopeptidase/ cysteine-type peptidase; cysteine proteinase (RD21A) / thiol protease, identical to SP|P43297 Cysteine proteinase RD21A precursor (EC 3.4.22.-) {Arabidopsis thaliana}, thiol protease RD21A SP:P43297 from (Arabidopsis thaliana)	RD21A	Protein degradation
	76	8.42282	253939_at	0.0347	At4g26930	MYB97; DNA binding / transcription factor; putative transcription factor (MYB97) mRNA, complete cds	MYB97
	77	8.3508	258299_at	0.036	At3g23410	disulfide oxidoreductase/ electron carrier; alcohol oxidase-related, similar to long chain fatty alcohol oxidase from Candida cloacae (GI:6983581), Candida tropicalis (GI:6983594)
	78	8.32133	247633_at	0.042	At5g60470	nucleic acid binding / transcription factor/ zinc ion binding; zinc finger (C2H2 type) family protein, contains Pfam domain, PF00096: Zinc finger, C2H2 type
	79	8.27712	245389_at	0.00702	At4g17480	palmitoyl-(protein) hydrolase; palmitoyl protein thioesterase family protein
	80	8.24366	261728_at	0.00204	At1g76160	SKS5; copper ion binding; multi-copper oxidase type I family protein, similar to pollen-specific BP10 protein (SP|Q00624)(Brassica napus); contains Pfam profile: PF00394 Multicopper oxidase
	81	8.23329	255822_at	0.00119	At2g40610	ATEXPA8 (ARABIDOPSIS THALIANA EXPANSIN A8); member of Alpha-Expansin Gene Family. Naming convention from the Expansin Working Group (Kende et al, 2004. Plant Mol Bio)	AT-EXP8, EXP8	Cell-wall modification
	82	8.16791	247768_at	0.0429	At5g58900	DNA binding / transcription factor; myb family transcription factor, contains Pfam profile: PF00249 myb-like DNA-binding domain
	83	8.10357	263210_at	0.0362	At1g10585	transcription factor; similar to basic helix-loop-helix (bHLH) family protein [Arabidopsis thaliana] (TAIR:At4g20970.1); similar to unknown protein [Oryza sativa (japonica cultivar-group)] (GB:NP_908393.1); contains InterPro domain Basic helix-loop-helix dimerization domain bHLH (InterPro:IPR001092)
	84	8.07111	264654_s_at	0.0245	At1g08900	carbohydrate transporter; sugar transporter-related, contains similarity to sugar-porter family protein 2 GI:14585701 from (Arabidopsis thaliana)
	85	8.05008	254512_at	0.00621	At4g20230	lyase; terpene synthase/cyclase family protein, vetispiradiene synthase, Hyoscyamus muticus, PATX:G763421
	86	8.00273	248912_at	0.000753	At5g45670	carboxylic ester hydrolase/ hydrolase, acting on ester bonds; GDSL-motif lipase/hydrolase family protein, similar to family II lipases EXL3 GI:15054386, EXL1 GI:15054382, EXL2 GI:15054384 from (Arabidopsis thaliana); contains Pfam profile PF00657: GDSL-like Lipase/Acylhydrolase
	87	7.96877	257379_x_at	0.0356	At2g12150	transposase; Mutator-like transposase family, has a 1.1e-84 P-value blast match to Q9SL18 /349-510 Pfam PF03108 MuDR family transposase (MuDr-element domain)
	88	7.96722	251124_s_at	0.00423	At5g01040	copper ion binding; laccase family protein / diphenol oxidase family protein, similar to laccase (Pinus taeda)(GI:13661201), lac110 laccase, Populus trichocarpa, EMBL:PTY13773
	89	7.96535	253209_at	0.0047	At4g34830	unknown protein; pentatricopeptide (PPR) repeat-containing protein, contains Pfam profile PF01535: PPR repeat
	90	7.93526	264300_at	0.00491	At1g78670	gamma-glutamyl hydrolase; gamma-glutamyl hydrolase, putative / gamma-Glu-X carboxypeptidase, putative / conjugase, putative, similar to gamma glutamyl hydrolase GI:1679658 SP|P93164 from (Glycine max)		Protein degradation
	91	7.91725	247600_at	0.0423	At5g60890	ATR1 (ALTERED TRYPTOPHAN REGULATION); DNA binding / kinase/ transcription factor; Myb-like transcription factor that modulates expression of ASA1, a key point of control in the tryptophan pathway; mutant has Deregulated expression of ASA1 in dominant allele. Loss of function allele suggests ATR1 also functions at a control point for regulating indole glucosinolate homeostasis.	ATR1	Auxin
	92	7.90082	267613_at	0.0239	At2g26700	ATP binding / kinase/ protein kinase; protein kinase family protein, contains Pfam PF00069: Protein kinase domain
	93	7.84027	258158_at	0.0127	At3g17790	ATACP5; protein serine/threonine phosphatase; acid phosphatase type 5 (ACP5), contains Pfam profile: PF00149 calcineurin-like phosphoesterase; nearly identical to acid phosphatase type 5 (GI:10278031) (Arabidopsis thaliana)	ATACP5
	94	7.82261	263139_at	0.0115	At1g65110	cysteine-type endopeptidase/ nucleic acid binding / ubiquitin thiolesterase/ zinc ion binding; ubiquitin carboxyl-terminal hydrolase-related, contains Pfam profiles PF00443: Ubiquitin carboxyl-terminal hydrolase, PF04780: Protein of unknown function (DUF629), PF04781: Protein of unknown function (DUF627)		Protein degradation
	95	7.80663	246689_at	0.00984	At5g34460	unknown protein; replication protein-related, weak similarity to Replication Protein A 70 kDa DNA-binding subunit (RP-A) (RF-A) (Replication factor-A protein 1) (Single-stranded DNA-binding protein) (DMRPA1) (GI:2498844)(SP:Q24492) (Drosophila melanogaster)
	96	7.70902	254751_at	0.0124	At4g13150	unknown protein; expressed protein		Unannotated
	97	7.69625	264371_at	0.00117	At1g12090	ELP (EXTENSIN-LIKE PROTEIN); lipid binding; extensin-like protein (ELP) mRNA, complete cds	ELP
	98	7.68389	246596_at	0.0316	At5g14740	CA2 (CARBONIC ANHYDRASE 2); carbonate dehydratase/ zinc ion binding; Encodes a carbonic anhydrase is likely to be localized in the cytoplasm. Expression of its mRNA is seen in etiolated seedlings and points to a possible nonphotosynthetic role for this isoform.	CA18, CA2
	99	7.67964	259549_at	0.00901	At1g35290	acyl-CoA thioesterase/ catalytic/ hydrolase, acting on ester bonds; thioesterase family protein, contains Pfam profile PF03061: thioesterase family protein
	100	7.67341	264042_at	0.0285	At2g03760	ST; sulfotransferase; High similarity to flavonol sulfotransferases (FSTs). Differentially expressed during development, being more abundant in young seedlings and actively growing cell cultures. Expression induced in response to salicylic acid and methyl jasmonate and bacterial pathogens	RAR047	Jasmonic acid
	101	7.62383	259391_s_at	0.0485	At1g06350	iron ion binding / oxidoreductase/ stearoyl-CoA 9-desaturase; fatty acid desaturase family protein, similar to delta 9 acyl-lipid desaturase (ADS1) GI:2970034 from (Arabidopsis thaliana)
	102	7.62044	266123_at	0.01	At2g45180	lipid binding; protease inhibitor/seed storage/lipid transfer protein (LTP) family protein, similar to 14 kDa polypeptide (Catharanthus roseus) GI:407410; contains Pfam protease inhibitor/seed storage/LTP family domain PF00234		Seed storage proteins/Late Embryogenesis Abundant
	103	7.55555	246601_at	0.0242	At1g31710	copper ion binding; copper amine oxidase, putative, similar to copper amine oxidase (Lens culinaris) gi|15451834|gb|AAB34918
	104	7.55265	252348_at	0.0289	At3g48140	unknown protein; senescence-associated protein, putative, similar to B12D protein (Ipomoea batatas) GB:AAD22104
	105	7.54749	258750_at	0.00357	At3g05910	carboxylic ester hydrolase; pectinacetylesterase, putative, similar to pectinacetylesterase precursor GI:1431629 from (Vigna radiata)		Cell-wall modification
	106	7.53859	260561_at	0.0234	At2g43580	chitin binding / chitinase; chitinase, putative, similar to basic endochitinase CHB4 precursor SP:Q06209 from (Brassica napus)
	107	7.5346	259735_at	0.00827	At1g64405	unknown protein; expressed protein		Unannotated
	108	7.43284	251287_at	0.000376	At3g61820	aspartic-type endopeptidase/ pepsin A; aspartyl protease family protein, contains Pfam domain, PF00026: eukaryotic aspartyl protease		Protein degradation
	109	7.40165	259507_at	0.039	At1g43910	ATP binding / ATPase/ nucleoside-triphosphatase/ nucleotide binding; AAA-type ATPase family protein, contains Pfam profile: ATPase family PF00004
	110	7.38555	263836_at	0.00437	At2g40330	unknown protein; Bet v I allergen family protein, contains Pfam profile PF00407: Pathogenesis-related protein Bet v I family
	111	7.35325	258662_at	0.0044	At3g02900	unknown protein; expressed protein		Unannotated
	112	7.28465	255724_at	0.00715	At4g00010	unknown protein; expressed protein		Unannotated
	113	7.27743	258407_at	0.0436	At3g17620	unknown protein; F-box family protein, contains Pfam profile: PF00646 F-box domain
	114	7.27019	256255_at	0.0305	At3g11280	DNA binding / transcription factor; myb family transcription factor, contains Pfam profile: PF00249 Myb-like DNA-binding domain
	115	7.20141	252817_at	0.00469	At3g42580	cysteine-type peptidase; Ulp1 protease family protein, contains Pfam profile PF02902: Ulp1 protease family, C-terminal catalytic domain		Protein degradation
	116	7.12373	267100_at	0.0191	At2g41470	unknown protein; embryo-specific protein-related, similar to embryo-specific protein 3 (ATS3) (Arabidopsis thaliana) GI:3335171
	117	7.04399	252698_at	0.0478	At3g43670	copper ion binding; copper amine oxidase, putative, similar to copper amine oxidase (Cicer arietinum) gi|3819099|emb|CAA08855
	118	6.94442	264001_at	0.0158	At2g22420	peroxidase; peroxidase 17 (PER17) (P17), identical to SP|Q9SJZ2 Peroxidase 17 precursor (EC 1.11.1.7) (Atperox P17) (ATP25a) {Arabidopsis thaliana}	PER17
	119	6.87443	267158_at	0.000406	At2g37640	ATEXPA3 (ARABIDOPSIS THALIANA EXPANSIN A3); member of Alpha-Expansin Gene Family. Naming convention from the Expansin Working Group (Kende et al, 2004. Plant Mol Bio)	AT-EXP3, EXP3	Cell-wall modification
	120	6.84575	258338_at	0.00322	At3g16150	asparaginase; L-asparaginase, putative / L-asparagine amidohydrolase, putative, similar to Swiss-Prot:P30364 L-asparaginase (EC 3.5.1.1) (L-asparagine amidohydrolase) (Lupinus angustifolius)
	121	6.80641	245765_at	0.0354	At1g33600	protein binding; leucine-rich repeat family protein, contains leucine rich-repeat (LRR) domains Pfam:PF00560, INTERPRO:IPR001611; contains similarity to gi|9294355|dbj|BAB02252 (Arabidopsis thaliana)
	122	6.75514	262733_s_at	0.00198	At1g28670	ARAB-1; carboxylic ester hydrolase/ hydrolase, acting on ester bonds; Arabidopsis thaliana lipase	ARAB-1
	123	6.71171	255528_at	0.00661	At4g02090	unknown protein; expressed protein		Unannotated
	124	6.6772	249671_at	0.0108	At5g35900	unknown protein; LOB domain family protein / lateral organ boundaries domain family protein (LBD35), identical to SP|Q9FFL3 Putative LOB domain protein 35 {Arabidopsis thaliana}; similar to lateral organ boundaries (LOB) domain-containing proteins from Arabidopsis thaliana	LBD35
	125	6.62207	266125_at	0.0272	At2g45050	transcription factor; zinc finger (GATA type) family protein, identical to cDNA GATA transcription factor 2 GI:2959731	GATA-2
	126	6.57234	254707_at	0.00365	At4g18010	IP5PII (INOSITOL POLYPHOSPHATE 5-PHOSPHATASE II); inositol or phosphatidylinositol phosphatase/ inositol-polyphosphate 5-phosphatase; inositol polyphosphate 5-phosphatase II (IP5PII) mRNA,	IP5PII
	127	6.5651	265948_at	0.0412	At2g19590	ACO1; 1-aminocyclopropane-1-carboxylate oxidase, putative / ACC oxidase, putative, similar to ACC oxidase (Cucumis melo)(GI:1183898)
	128	6.52103	254699_at	0.00708	At4g17990	unknown protein; expressed protein, contains Pfam profile PF04776: Protein of unknown function (DUF626)		Unannotated
	129	6.49896	260077_at	0.0144	At1g73620	unknown protein; thaumatin-like protein, putative / pathogenesis-related protein, putative, strong similarity to SP|P50699 Thaumatin-like protein precursor {Arabidopsis thaliana}, pathogenesis-related group 5 protein (Brassica rapa) GI:2749943; contains Pfam profile: PF00314 thaumatin family
	130	6.48502	252196_at	0.0219	At3g50200	unknown protein; expressed protein, ; expression supported by MPSS		Unannotated
	131	6.46975	250997_at	0.0105	At5g02570	DNA binding; histone H2B, putative, similar to histone H2B-2 Lycopersicon esculentum GI:3021483, Gossypium hirsutum SP|O22582, Asparagus officinalis GI:563329; contains Pfam profile PF00125 Core histone H2A/H2B/H3/H4		Cell cycle related
	132	6.43249	247764_at	0.000512	At5g59190	peptidase/ subtilase; subtilase family protein, contains similarity to prepro-cucumisin GI:807698 from (Cucumis melo)		Protein degradation
	133	6.43086	266069_at	0.0178	At2g18650	protein binding / ubiquitin-protein ligase/ zinc ion binding; zinc finger (C3HC4-type RING finger) family protein, similar to RING-H2 finger protein RHX1a (Arabidopsis thaliana) GI:3790591; contains Pfam profile PF00097: Zinc finger, C3HC4 type (RING finger)
	134	6.39683	258370_at	0.00293	At3g14395	unknown protein; expressed protein		Unannotated
	135	6.382	252316_at	0.00113	At3g48700	catalytic; expressed protein, similar to PrMC3 (Pinus radiata) GI:5487873		Unannotated
	136	6.3304	264449_at	0.00307	At1g27460	NPGR1 (NO POLLEN GERMINATION RELATED 1); calmodulin binding; encodes a calmodulin-binding protein that is expressed in pollen, suspension culture cells, flowers, and fruits.	NPGR1
	137	6.31963	254155_at	0.0377	At4g24480	ATP binding / kinase/ protein kinase/ protein serine/threonine kinase/ protein-tyrosine kinase; serine/threonine protein kinase, putative, similar to serine/threonine-protein kinase CTR1 (Arabidopsis thaliana) SWISS-PROT:Q05609
	138	6.31241	259246_s_at	0.00661	At3g07730	unknown protein; expressed protein		Unannotated
	139	6.27648	262254_at	0.00443	At1g53920	carboxylic ester hydrolase/ hydrolase, acting on ester bonds; GDSL-motif lipase/hydrolase family protein, similar to Anther-specific proline-rich proteins SP|P40603 SP|P40602 from {Arabidopsis thaliana}; contains Pfam profile PF00657: GDSL-like Lipase/Acylhydrolase
	140	6.22917	263455_at	0.0457	At2g22320	unknown protein; hypothetical protein		Unannotated
	141	6.21813	255817_at	0.000639	At2g33330	unknown protein; 33 kDa secretory protein-related, contains Pfam PF01657: Domain of unknown function, duplicated in 33 KDa secretory proteins
	142	6.15055	254565_at	0.00358	At4g19130	DNA binding / nucleic acid binding; replication protein-related, similar to replication protein A 70kDa (Oryza sativa) GI:13536993; contains Pfam profile PF00098: Zinc knuckle
	143	6.14383	252580_at	0.00238	At3g45490	unknown protein; expressed protein		Unannotated
	144	6.1424	254382_at	0.0207	At4g21890	unknown protein; expressed protein		Unannotated
	145	6.10641	249472_at	0.0307	At5g39210	unknown protein; expressed protein		Unannotated
	146	6.09673	248661_at	0.0383	At5g48670	DNA binding / transcription factor; MADS-box family protein, contains similarity to MADS-box DNA-binding protein
	147	6.08779	266020_at	0.015	At2g05900	histone-lysine N-methyltransferase/ zinc ion binding; SET domain-containing protein / YDG/SRA domain-containing protein, contains Pfam profiles PF00856: SET domain, PF05033: Pre-SET motif, PF02182: YDG/SRA domain		Cell cycle related
	148	6.07818	262875_at	0.000803	At1g64970	G-TMT (GAMMA-TOCOPHEROL METHYLTRANSFERASE); gamma-tocopherol methyltransferase (g-TMT) mRNA, nuclear; mutant has Deficient in alpha and beta tocopherol; Accumulates gamma tocopherol in leaves	G-TMT
	149	6.06641	263161_at	0.000481	At1g54020	carboxylic ester hydrolase/ hydrolase, acting on ester bonds; myrosinase-associated protein, putative, strong similarity to myrosinase-associated proteins GI:1769968, GI:1769970, GI:1216389,GI:1216391 from (Brassica napus); contains InterPro Entry IPR001087 Lipolytic enzyme, G-D-S-L family
	150	5.98476	259740_at	0.0114	At1g64300	ATP binding / kinase/ protein kinase/ protein serine/threonine kinase/ protein-tyrosine kinase; similar to protein kinase family protein [Arabidopsis thaliana] (TAIR:At5g41730.1); similar to putative protein kinase family protein [Oryza sativa (japonica cultivar-group)] (GB:XP_475974.1); contains InterPro domain Tyrosine protein kinase (InterPro:IPR001245); contains InterPro domain Serine/threoni…
	151	5.86804	246217_at	0.00029	At4g36920	AP2 (APETALA 2); transcription factor; Encodes a floral homeotic gene, a member of the AP2/EREBP (ethylene responsive element binding protein) class of transcription factors and is involved in the specification of floral organ identity, establishment of floral meristem identity, suppression of floral meristem indeterminancy, and development of the ovule and seed coat. AP2 also has a role in contr…	AP2, APETALA2, FL1	Ethylene
	152	5.8479	249921_at	0.0225	At5g19270	unknown protein; hypothetical protein		Unannotated
	153	5.80383	264642_at	0.0268	At1g09030	transcription factor; histone-like transcription factor (CBF/NF-Y) family protein, contains Pfam PF00808 : Histone-like transcription factor (CBF/NF-Y) and archaeal histone; similar to CAAT-box DNA binding protein subunit B (NF-YB) (GI:22380) (Zea mays)		Cell cycle related
	154	5.80259	264410_s_at	0.034	At1g43230	unknown protein; hypothetical protein		Unannotated
	155	5.75709	267355_at	0.00349	At2g39900	zinc ion binding; LIM domain-containing protein, similar to pollen specific LIM domain protein 1b (Nicotiana tabacum) GI:6467905, PGPS/D1 (Petunia x hybrida) GI:4105772; contains Pfam profile PF00412: LIM domain
	156	5.75113	245296_at	0.0302	At4g16370	ATOPT3 (OLIGOPEPTIDE TRANSPORTER); oligopeptide transporter; oligopeptide transporter	ATOPT3, DL4215C
	157	5.74765	254110_at	0.000386	At4g25260	enzyme inhibitor/ pectinesterase/ pectinesterase inhibitor; invertase/pectin methylesterase inhibitor family protein, low similarity to pectinesterase from Phaseolus vulgaris SP|Q43111, Lycopersicon esculentum SP|Q43143, Arabidopsis thaliana SP|Q42534; contains Pfam profile PF04043: Plant invertase/pectin methylesterase inhibitor		Cell-wall modification
	158	5.74113	251971_at	0.0381	At3g53160	UDP-glycosyltransferase/ transferase, transferring glycosyl groups; UDP-glucoronosyl/UDP-glucosyl transferase family protein, contains Pfam profile: PF00201 UDP-glucoronosyl and UDP-glucosyl transferase
	159	5.71114	250214_at	0.00141	At5g13870	EXGT-A4 (ENDOXYLOGLUCAN TRANSFERASE A4); hydrolase, acting on glycosyl bonds / hydrolase, hydrolyzing O-glycosyl compounds; EXGT-A4 mRNA for endoxyloglucan transferase, complete cds	EXGT-A4, XTH5, XTR12	Cell-wall modification
	160	5.67672	258031_s_at	0.00966	At3g27490	unknown protein; DC1 domain-containing protein, contains Pfam profile PF03107: DC1 domain
	161	5.67188	249661_x_at	0.0176	At5g36650	unknown protein; hypothetical protein		Unannotated
	162	5.66486	257768_at	0.00257	At3g23060	protein binding / ubiquitin-protein ligase/ zinc ion binding; zinc finger (C3HC4-type RING finger) family protein, contains Pfam profile: PF00097 zinc finger, C3HC4 type (RING finger)
	163	5.62238	251009_at	0.0457	At5g02640	unknown protein; expressed protein, predicted proteins, Arabidopsis thaliana and Oryza sativa		Unannotated
	164	5.60507	260640_at	0.032	At1g53350	ATP binding; disease resistance protein (CC-NBS-LRR class), putative, domain signature CC-NBS-LRR exists, suggestive of a disease resistance protein.
	165	5.60455	264370_at	0.0391	At1g12100	lipid binding; protease inhibitor/seed storage/lipid transfer protein (LTP) family protein, contains Pfam protease inhibitor/seed storage/LTP family domain PF00234		Seed storage proteins/Late Embryogenesis Abundant
	166	5.52384	251881_at	0.0468	At3g54250	ATP binding / diphosphomevalonate decarboxylase/ kinase; mevalonate diphosphate decarboxylase, putative, similar to mevalonate diphosphate decarboxylase (Arabidopsis thaliana) gi|2288887|emb|CAA74700
	167	5.49669	251114_at	0.00639	At5g01380	transcription factor; expressed protein	GT-3A, GT3A	Unannotated
	168	5.48629	246562_at	0.0338	At5g15580	unknown protein; expressed protein, unknown protein F14P3.18 - Arabidopsis thaliana, EMBL:AC009755		Unannotated
	169	5.47643	254783_at	0.0215	At4g12830	catalytic/ hydrolase; hydrolase, alpha/beta fold family protein, low similarity to haloalkane dehalogenase from (Mycobacterium avium subsp. avium) GI:14422311, (Pseudomonas pavonaceae) GI:6689030; contains Pfam profile PF00561: hydrolase, alpha/beta fold family
	170	5.4357	250110_at	0.00533	At5g15350	copper ion binding / electron transporter; plastocyanin-like domain-containing protein, contains plastocyanin-like domain Pfam:PF02298		Photosynthesis/chloroplast related
	171	5.42658	250205_at	0.0206	At5g14020	unknown protein; expressed protein		Unannotated
	172	5.41057	260387_at	0.00196	At1g74100	sulfotransferase; sulfotransferase family protein, similar to SP|P52837 Flavonol 4'-sulfotransferase (EC 2.8.2.-) (F4-ST) {Flaveria chloraefolia}; contains Pfam profile PF00685: Sulfotransferase domain		Stress
	173	5.40678	247026_at	0.0119	At5g67080	MAPKKK19; ATP binding / kinase/ protein kinase/ protein serine/threonine kinase/ protein-tyrosine kinase; member of MEKK subfamily	MAPKKK19
	174	5.39143	255954_at	0.0295	At1g22090	EMB2204; expressed protein, contains Pfam profile PF04776: Protein of unknown function (DUF626)		Unannotated
	175	5.37726	249969_at	0.00486	At5g19090	metal ion binding; heavy-metal-associated domain-containing protein, contains Pfam heavy-metal-associated domain PF00403; glycine-rich protein GRP22, rape, PIR:S31415; isoform contains a non-consensus TG-acceptor splice site at intron 3
	176	5.37064	258115_at	0.0102	At3g14670	unknown protein; expressed protein		Unannotated
	177	5.36437	245962_at	0.0228	At5g19700	antiporter/ drug transporter/ transporter; MATE efflux protein-related, contains Pfam profile PF01554: Uncharacterized membrane protein family
	178	5.28289	247094_at	0.0344	At5g66280	GMD1 (GDP-D-MANNOSE 4,6-DEHYDRATASE 1); GDP-mannose 4,6-dehydratase/ NAD binding / catalytic; GDP-D-mannose 4,6-dehydratase	GMD1
	179	5.24982	259570_at	0.00376	At1g20440	COR47; cold regulated gene, amino acid sequence homology with Group II LEA (late embryogenesis abundant) proteins. Also responds to osmotic stress, ABA, dehydration	COR47	ABA
	180	5.23057	260645_at	0.0491	At1g53300	electron transporter; thioredoxin family protein, contains Pfam profiles PF00085: Thioredoxin, PF00515: TPR Domain; similar to tetratricopeptide repeat protein 2 (GI:7248701) (Drosophila melanogaster); similar to DnaJ homolog subfamily C member 7 (Tetratricopeptide repeat protein 2) (TPR repeat protein 2) (Swiss-Prot:Q99615) (Homo sapiens)
	181	5.17253	261768_at	0.0147	At1g15550	GA4 (GA REQUIRING 4); gibberellin 3-beta-dioxygenase; Involved in later steps of the gibberellic acid biosynthetic pathway. Activated by AGAMOUS in a cal-1, ap1-1 background.	GA4	Gibberellin
	182	5.11455	267137_at	0.00425	At2g23410	ACPT; dehydrodolichyl diphosphate synthase; encodes cis-prenyltransferase	ACPT, DPS
	183	5.09212	262543_at	0.036	At1g34245	unknown protein; expressed protein		Unannotated
	184	5.068	251521_at	0.0413	At3g59420	ACR4; kinase; Encodes a membrane localized protein with similarity to receptor kinases which is involved in epidermal cell differentiation. Mutants have disorganized ovule integument growth and abnormal sepal margins.Conflicting data regarding the role of the kinase domain- which may or may not be required for function. Complementation studies indicate that the C-terminal domain is also not requi…	ACR4
	185	5.05344	254065_at	0.0464	At4g25420	GA5 (GA REQUIRING 5); gibberellin 20-oxidase/ gibberellin 3-beta-dioxygenase; Encodes gibberellin 20-oxidase that is involved in the later steps of the gibberellin biosynthetic pathway. Regulated by a circadian clock. Weak expression response to far red light.	GA5	Gibberellin
	186	5.05141	267179_at	0.0427	At2g37550	ASP1 (PDE1 SUPPRESSOR 1); DNA binding; PUTATIVE ADP RIBOSYLATION FACTOR 1 GTPASE ACTIVATING PROTEIN	ASP1
	187	5.00739	247829_at	0.0306	At5g58520	ATP binding / kinase/ protein kinase/ protein serine/threonine kinase/ protein-tyrosine kinase; protein kinase family protein, contains protein kinase domain, Pfam:PF00069
	188	5.00073	258571_at	0.0212	At3g04420	ANAC048; transcription factor; no apical meristem (NAM) family protein, similar to NAC1 (GI:7716952) {Medicago truncatula}; contains Pfam PF02365 : No apical meristem (NAM) protein
	189	4.99785	266617_at	0.0171	At2g29670	unknown protein; expressed protein		Unannotated
	190	4.99258	262019_s_at	0.0132	At1g35650	cysteine-type peptidase; Ulp1 protease family protein, PF02902: Ulp1 protease family, C-terminal catalytic domain; similar to At1g21020, At3g26530, At1g08760, At1g08740, At2g29240		Protein degradation
	191	4.96001	254737_at	0.03	At4g13840	transferase; transferase family protein, low similarity to acetyl-CoA:benzylalcohol acetyltranferase (Clarkia concinna) GI:6166328; contains Pfam profile PF02458: Transferase family
	192	4.95377	259382_s_at	0.0111	At3g16430	unknown protein; jacalin lectin family protein, similar to myrosinase binding protein (Brassica napus) GI:1711296; contains Pfam profile PF01419 jacalin-like lectin domain
	193	4.93414	262230_at	0.0081	At1g68560	XYL1; hydrolase, hydrolyzing O-glycosyl compounds; alpha-xylosidase precursor (XYL1)	XYL1
	194	4.93358	254271_at	0.0325	At4g23150	kinase; protein kinase family protein, contains Pfam domain, PF00069: Protein kinase domain
	195	4.92324	262788_at	0.00688	At1g10690	unknown protein; expressed protein		Unannotated
	196	4.90135	265361_at	0.0142	At2g13230	unknown protein; gypsy-like retrotransposon family, has a 8.2e-157 P-value blast match to GB:BAA84458 GAG-POL precursor (gypsy_Ty3-element) (Oryza sativa)gi|5902445|dbj|BAA84458.1| GAG-POL precursor (Oryza sativa (japonica cultivar-group)) (RIRE2) (Gypsy_Ty3-family)
	197	4.89955	249420_at	0.00811	At5g39820	ANAC094; transcription factor; no apical meristem (NAM) family protein, contains Pfam PF02365: No apical meristem (NAM) domain; NAC domain protein NAM, Arabidopsis thaliana, gb:AAD17313
	198	4.87531	259009_at	0.0086	At3g09260	PYK10; hydrolase, hydrolyzing O-glycosyl compounds; Encodes beta-glucosidase.The major constituent of ER bodies. One of the most abundant proteins in Arabidopsis seedlings	PSR3, PYK10	Cell-wall modification
	199	4.87316	250611_at	0.0129	At5g07200	YAP169; gibberellin 20-oxidase; encodes a gibberellin 20-oxidase.	YAP169	Gibberellin
	200	4.85939	252804_at	0.0111	At3g42360	unknown protein; pseudogene, similar to Putative 22 kDa kafirin cluster; Ty3-Gypsy type, various predicted proteins, Arabidopsis thaliana; blastp match of 29% identity and 3.7e-07 P-value to GP|18767374|gb|AAL79340.1|AC099402_4|AC099402 Putative 22 kDa kafirin cluster; Ty3-Gypsy type {Oryza sativa}
	201	4.84344	258159_at	0.0432	At3g17840	RLK902; ATP binding / kinase/ protein serine/threonine kinase; Arabidopsis thaliana AT3g17840/MEB5_6 mRNA, complete cds.
	202	4.82642	260666_at	0.0157	At1g19300	transferase, transferring glycosyl groups / transferase, transferring hexosyl groups; glycosyl transferase family 8 protein, contains Pfam profile: PF01501 Glycosyl transferase family 8
	203	4.82565	256712_at	0.00344	At2g34020	calcium ion binding; similar to calcium-binding EF hand family protein [Arabidopsis thaliana] (TAIR:At1g29020.1); similar to putative drought-induced protein RDI [Oryza sativa (japonica cultivar-group)] (GB:XP_464813.1); contains InterPro domain Calcium-binding EF-hand (InterPro:IPR002048)		Stress
	204	4.82214	248569_at	0.0221	At5g49770	ATP binding / protein kinase/ protein serine/threonine kinase/ protein-tyrosine kinase; leucine-rich repeat transmembrane protein kinase, putative
	205	4.80934	256125_at	0.00249	At1g18250	ATLP-1; encodes a thaumatin-like protein	ATLP-1
	206	4.79965	245612_at	0.00352	At4g14440	carnitine racemase/ catalytic; enoyl-CoA hydratase/isomerase family protein, low similarity to PhaB (Pseudomonas putida) GI:3253198, SP|P31551 Carnitine racemase {Escherichia coli}; contains Pfam profile PF00378 enoyl-CoA hydratase/isomerase family protein
	207	4.78305	253218_at	0.0205	At4g34980	SLP2; subtilase; Serine protease similar to subtilisin.	SLP2	Protein degradation
	208	4.77412	261442_at	0.033	At1g28375	unknown protein; expressed protein		Unannotated
	209	4.75327	262257_at	0.0478	At1g53860	DNA binding; remorin family protein, contains Pfam domain, PF03763: Remorin, C-terminal region
	210	4.73403	257716_at	0.0218	At3g18300	unknown protein; expressed protein, ; expression supported by MPSS		Unannotated
	211	4.73015	263481_at	0.0306	At2g04025	unknown protein; expressed protein		Unannotated
	212	4.72445	265329_at	0.037	At2g18450	SDH1-2; Nuclear encoded mitochondrial flavoprotein subunit of succinate dehydrogenase complex .	SDH1-2	Krebs cycle
	213	4.71984	246098_at	0.00149	At5g20400	unknown protein; oxidoreductase, 2OG-Fe(II) oxygenase family protein, similar to naringenin,2-oxoglutarate 3-dioxygenase (flavonone-3-hydroxylase) (SP|Q06942)(Malus domestica); contains PF031712OG-Fe(II) oxygenase superfamily domain
	214	4.70827	264562_at	0.0191	At1g55760	protein binding; BTB/POZ domain-containing protein, Interpro IPR000210/ PS50097: BTBB/POZ domain; similar to POZ 56 protein (GI:17483747) (Mus musculus)
	215	4.68831	266770_at	0.00785	At2g03090	ATEXPA15 (ARABIDOPSIS THALIANA EXPANSIN A15); member of Alpha-Expansin Gene Family. Naming convention from the Expansin Working Group (Kende et al, 2004. Plant Mol Bio)	AT-EXP15, EXP15	Cell-wall modification
	216	4.68332	265136_at	0.00412	At1g51280	transmembrane receptor; similar to Toll-Interleukin-Resistance (TIR) domain-containing protein [Arabidopsis thaliana] (TAIR:At5g45000.1); similar to R 1 protein [Glycine max] (GB:AAO23076.1); contains InterPro domain TIR domain (InterPro:IPR000157)
	217	4.66457	266246_at	0.00867	At2g27690	CYP94C1; heme binding / iron ion binding / monooxygenase/ oxygen binding; member of CYP94C	CYP94C1
	218	4.66138	263025_at	0.0355	At1g23990	RNA-directed DNA polymerase; non-LTR retrotransposon family (LINE), has a 2.0e-30 P-value blast match to GB:NP_038603 L1 repeat, Tf subfamily, member 23 (LINE-element) (Mus musculus)
	219	4.65677	266766_at	0.00288	At2g46880	hydrolase/ protein serine/threonine phosphatase; calcineurin-like phosphoesterase family protein, contains Pfam profile: PF00149 calcineurin-like phosphoesterase
	220	4.65471	245671_at	0.0261	At1g28230	PUP1 (PURINE PERMEASE 1); purine transporter; Encodes a transporter that transports purines,cytokinins and other adenine derivatives. Expressed in the leaf hydathodes where it may be involved in re-uptake of cytokinins during guttation.	PUP1	Cytokinin
	221	4.62388	267002_s_at	0.0129	At2g34430	LHB1B1; chlorophyll binding; Photosystem II type I chlorophyll a/b-binding protein	LHB1B1, LHCB1	Photosynthesis/chloroplast related
	222	4.59929	266732_at	0.00729	At2g03240	unknown protein; EXS family protein / ERD1/XPR1/SYG1 family protein, similar to PHO1 protein (Arabidopsis thaliana) GI:20069032; contains Pfam profiles PF03105: SPX domain, PF03124: EXS family
	223	4.58188	247266_at	0.0391	At5g64570	XYL4; hydrolase, hydrolyzing O-glycosyl compounds; beta-xylosidase
	224	4.54429	253073_at	0.00348	At4g37410	CYP81F4; heme binding / iron ion binding / monooxygenase/ oxygen binding; member of CYP81F	CYP81F4
	225	4.51625	265990_at	0.00216	At2g24280	catalytic/ serine carboxypeptidase/ serine-type peptidase; serine carboxypeptidase S28 family protein, contains Pfam profile: PF05577 Serine carboxypeptidase S28		Protein degradation
	226	4.49617	263431_at	0.00543	At2g22170	unknown protein; lipid-associated family protein, contains PLAT/LH2 (Polycystin-1, Lipoxygenase, Alpha-Toxin/Lipoxygenase homology) domain Pfam:PF01477
	227	4.48769	258919_at	0.0189	At3g10525	unknown protein; expressed protein		Unannotated
	228	4.48744	254514_at	0.048	At4g20250	unknown protein; expressed protein		Unannotated
	229	4.46172	260965_s_at	0.0156	At1g45090	cysteine-type peptidase; Ulp1 protease family protein, similar to At5g28270, At2g12100, At2g05450, At2g16180, At2g06750; contains Pfam profile PF02902: Ulp1 protease family, C-terminal catalytic domain		Protein degradation
	230	4.44975	261745_at	0.00091	At1g08500	copper ion binding / electron transporter; plastocyanin-like domain-containing protein		Photosynthesis/chloroplast related
	231	4.4461	257359_x_at	0.0496	At2g34290	ATP binding / kinase/ protein kinase/ protein serine/threonine kinase/ protein-tyrosine kinase; protein kinase family protein, contains protein kinase domain, Pfam:PF00069
	232	4.44079	252711_at	0.0235	At3g43720	lipid binding; protease inhibitor/seed storage/lipid transfer protein (LTP) family protein, contains Pfam protease inhibitor/seed storage/LTP family domain PF00234		Seed storage proteins/Late Embryogenesis Abundant
	233	4.39797	249882_at	0.022	At5g22890	transcription factor; zinc finger (C2H2 type) family protein, contains Pfam domain PF00096: Zinc finger, C2H2 type
	234	4.3602	251088_at	0.0145	At5g01480	protein binding / zinc ion binding; DC1 domain-containing protein, contains Pfam profile PF03107: DC1 domain
	235	4.35006	260039_at	0.0195	At1g68795	CLE12 (CLAVATA3/ESR-RELATED 12); receptor binding; Member of a large family of putative ligands homologous to the Clavata3 gene. Consists of a single exon.	CLE12
	236	4.33025	263369_at	0.0441	At2g20480	unknown protein; expressed protein		Unannotated
	237	4.31762	255549_at	0.026	At4g01950	ATGPAT3/GPAT3; acyltransferase; Encodes a member of a family of proteins with glycerol-3-phosphate acyltransferase activity.
	238	4.29122	252827_at	0.00558	At4g39950	CYP79B2; heme binding / iron ion binding / monooxygenase/ oxygen binding; Belongs to cytochrome P450 and is involved in tryptophan metabolism. Converts Trp to indo-3-acetaldoxime (IAOx), a precursor to IAA and indole glucosinolates.	CYP79B2	Auxin
	239	4.27099	257203_at	0.0433	At3g23730	hydrolase, acting on glycosyl bonds / hydrolase, hydrolyzing O-glycosyl compounds; xyloglucan:xyloglucosyl transferase, putative / xyloglucan endotransglycosylase, putative / endo-xyloglucan transferase, putative, similar to xyloglucan endotransglycosylase-related protein GI:1244760 from (Arabidopsis thaliana)	XTH16	Cell-wall modification
	240	4.26017	259878_at	0.00441	At1g76790	O-methyltransferase; O-methyltransferase family 2 protein, similar to caffeic acid O-methyltransferase (Catharanthus roseus)(GI:18025321), catechol O-methyltransferase GB:CAA55358 (Vanilla planifolia)		Stress
	241	4.21034	264693_at	0.0257	At1g69970	CLE26 (CLAVATA3/ESR-RELATED 26); receptor binding; Member of a large family of putative ligands homologous to the Clavata3 gene. Consists of a single exon.	CLE26
	242	4.19452	267063_at	0.0137	At2g41120	unknown protein; expressed protein		Unannotated
	243	4.18939	252911_at	0.00489	At4g39510	CYP96A12; heme binding / iron ion binding / monooxygenase/ oxygen binding; member of CYP96A	CYP96A12
	244	4.18698	253534_at	0.00671	At4g31500	CYP83B1 (CYTOCHROME P450 MONOOXYGENASE 83B1); oxygen binding; Encodes an oxime-metabolizing enzyme in the biosynthetic pathway of glucosinolates. Is required for phytochrome signal transduction in red light. Mutation confers auxin overproduction.	ATR4, CYP83B1	Auxin
	245	4.17489	257201_at	0.0122	At3g23740	unknown protein; expressed protein		Unannotated
	246	4.1601	248341_at	0.037	At5g52220	unknown protein; expressed protein, ; expression supported by MPSS		Unannotated
	247	4.1098	266865_at	0.00848	At2g29980	FAD3 (FATTY ACID DESATURASE 3); omega-3 fatty acid desaturase; Endoplasmic reticulum enzyme responsible for the synthesis of 18:3 fatty acids from phospholipids. Uses cytochrome b5 as electron donor.	FAD3
	248	4.10096	261129_at	0.00014	At1g04820	TUA4; Encodes an alpha tubulin isoform that is expressed in roots, leaves and flowers.	TUA4	Cytoskeleton
	249	4.09318	266226_at	0.002	At2g28740	HIS4; histone 4	HIS4	Cell cycle related
	250	4.08766	266215_at	0.0084	At2g06850	EXGT-A1 (ENDO-XYLOGLUCAN TRANSFERASE); hydrolase, acting on glycosyl bonds; endoxyloglucan transferase (EXGT-A1) gene	EXGT-A1, EXT, XTH4	Cell-wall modification
	251	4.08098	265300_at	0.00536	At2g13950	unknown protein; DC1 domain-containing protein, contains Pfam profile PF03107: DC1 domain
	252	4.06708	266317_at	0.00442	At2g27030	CAM2 (CALMODULIN-2); calcium ion binding; encodes a calmodulin that has higher affinity to kinesin-like calmodulin binding motor protein than CAM4 or CAM6.
	253	4.05874	264313_at	0.0016	At1g70410	carbonate dehydratase/ zinc ion binding; carbonic anhydrase, putative / carbonate dehydratase, putative, similar to SP|P42737 Carbonic anhydrase 2 (EC 4.2.1.1) (Carbonate dehydratase 2) {Arabidopsis thaliana}; contains Pfam profile PF00484: Carbonic anhydrase
	254	4.04394	261203_at	0.0101	At1g12845	unknown protein; expressed protein		Unannotated
	255	4.04212	248643_at	0.00798	At5g49130	antiporter/ drug transporter/ transporter; MATE efflux family protein, contains Pfam profile PF01554: MatE Uncharacterized membrane protein family
	256	4.03135	263183_at	0.0164	At1g05570	CALS1 (CALLOSE SYNTHASE 1); transferase, transferring glycosyl groups; AF237733 Arabidopsis thaliana callose synthase 1 catalytic subunit (CalS1) mRNA, complete cds. member of Glycosyltransferase Family- 48	CALS1
	257	4.02257	265374_at	0.00837	At2g06520	unknown protein; membrane protein, putative, contains 2 transmembrane domains;
	258	4.02255	246855_at	0.00146	At5g26280	unknown protein; meprin and TRAF homology domain-containing protein / MATH domain-containing protein, low similarity to ubiquitin-specific protease 12 (Arabidopsis thaliana) GI:11993471; contains Pfam profile PF00917: MATH domain		Protein degradation
	259	3.99478	266456_at	0.0159	At2g22770	NAI1; DNA binding / transcription factor; regulates the development of ER bodies
	260	3.99126	260534_at	0.0388	At2g43380
	261	3.98805	266588_at	0.000608	At2g14890	AGP9 (ARABINOGALACTAN PROTEIN 9); putative proline-rich protein (At2g14890) mRNA, complete	AGP9
	262	3.97207	247946_at	0.013	At5g57180	CIA2 (CHLOROPLAST IMPORT APPARATUS 2); Transcription regulator responsible for specific upregulation of the translocon genes atToc33 and atToc75 in leaves. Involved in protein import into chloroplast.	CIA2	Photosynthesis/chloroplast related
	263	3.9702	266339_s_at	0.0193	At2g01390	unknown protein; pentatricopeptide (PPR) repeat-containing protein, contains Pfam profile PF01535: PPR repeat
	264	3.96264	251834_at	0.000609	At3g55170	structural constituent of ribosome; 60S ribosomal protein L35 (RPL35C), various ribosomal L35 proteins	RPL35C	Translation associated
	265	3.95342	257927_at	0.0101	At3g23240	ATERF1/ERF1; DNA binding / transcription factor/ transcriptional activator; encodes a member of the ERF (ethylene response factor) subfamily B-3 of ERF/AP2 transcription factor family (ERF1). The protein contains one AP2 domain. There are 18 members in this subfamily including ATERF-1, ATERF-2, AND ATERF-5. EREBP like protein that binds GCC box of ethylene regulated promoters such as basic chitin…	ERF1	Ethylene
	266	3.91766	253372_at	0.0407	At4g33220	pectinesterase; pectinesterase family protein, contains Pfam profile: PF01095 pectinesterase		Cell-wall modification
	267	3.88122	257798_at	0.00398	At3g15950	unknown protein; similar to caldesmon-related [Arabidopsis thaliana] (TAIR:At1g52410.2); similar to caldesmon-related [Arabidopsis thaliana] (TAIR:At1g52410.1); similar to hypothetical protein FG09227.1 [Gibberella zeae PH-1] (GB:EAA76462.1)		DNA repair
	268	3.87727	264282_at	0.0153	At1g61840	unknown protein; DC1 domain-containing protein, similar to hypothetical protein GI:3184279 from (Arabidopsis thaliana); contains Pfam profile PF03107: DC1 domain		Unannotated
	269	3.86282	267147_at	0.00397	At2g38240	unknown protein; oxidoreductase, 2OG-Fe(II) oxygenase family protein, similar to flavonol synthase (Citrus unshiu)(gi:4126403), leucoanthocyanidin dioxygenase (Daucus carota)(gi:5924383); contains PF03171 2OG-Fe(II) oxygenase superfamily domain		Stress
	270	3.8569	251248_at	0.0204	At3g62150	ATPase, coupled to transmembrane movement of substances; multidrug resistant (MDR) ABC transporter, putative, similar to multidrug-resistant protein CjMDR1 GI:14715462 from (Coptis japonica); contains Pfam profiles PF00005: ABC transporter, PF00664: ABC transporter transmembrane region
	271	3.85456	256066_at	0.0193	At1g06980	unknown protein; expressed protein, similar to hypothetical protein GI:2347189 from (Arabidopsis thaliana)		Unannotated
	272	3.85015	254815_at	0.000861	At4g12420	SKU5; copper ion binding; encodes a protein of unknown function involved in directed root tip growth. It is a member of 19-member gene family and is distantly related structurally to the multiple-copper oxidases ascorbate oxidase and laccase, though it lacks the copper-binding domains. The protein is glycosylated and GPI-anchored. It is localized to the plasma membrane and the cell wall. The gene…	SKU5
	273	3.84384	247037_at	0.0019	At5g67070	RALFL34 (RALF-LIKE 34); Member of a diversely expressed predicted peptide family showing sequence similarity to tobacco Rapid Alkalinization Factor (RALF), and is believed to play an essential role in the physiology of Arabidopsis. Consists of a single exon and is characterized by a conserved C-terminal motif and N-terminal signal peptide.	RALFL34
	274	3.84327	267534_at	0.0274	At2g41900	nucleic acid binding / transcription factor; zinc finger (CCCH-type) family protein, contains Pfam domain, PF00642: Zinc finger C-x8-C-x5-C-x3-H type (and similar) and Pfam domain, PF00023: Ankyrin repeat
	275	3.83712	256516_at	0.000486	At1g66150	TMK1 (TRANSMEMBRANE KINASE 1); receptor-like transmembrane kinase I (TMK1)	TMK1
	276	3.82982	258711_at	0.0174	At3g09790	UBQ8; encodes a ubiquitin-like protein that contains tandem repeats of the ubiquitin coding region, but at least one repeat per gene encodes a protein with amino acid substitutions.	UBQ8
	277	3.82818	255642_at	0.00536	At4g00820	calmodulin binding; calmodulin-binding protein-related, contains Pfam profile PF00612: IQ calmodulin-binding motif
	278	3.82486	251697_at	0.034	At3g56600	inositol or phosphatidylinositol kinase/ phosphotransferase, alcohol group as acceptor; phosphatidylinositol 3- and 4-kinase family protein, low similarity to 55 kDa type II phosphatidylinositol 4-kinase (Rattus norvegicus) GI:13660755; contains Pfam profile PF00454: Phosphatidylinositol 3- and 4-kinase
	279	3.82129	265081_at	0.0163	At1g03840	nucleic acid binding / transcription factor/ zinc ion binding; zinc finger (C2H2 type) family protein, contains Zinc finger,C2H2 type,domain contains Pfam domain, PF00096: Zinc finger, C2H2 type
	280	3.8116	267389_at	0.0403	At2g44460	hydrolase, hydrolyzing O-glycosyl compounds; glycosyl hydrolase family 1 protein, contains Pfam PF00232 : Glycosyl hydrolase family 1 domain; TIGRFAM TIGR01233: 6-phospho-beta-galactosidase; similar to beta-glucosidase 1 (GI:12043529) (Arabidopsis thaliana)		Cell-wall modification
	281	3.80116	259843_at	0.0134	At1g73570	unknown protein; suppressor of lin-12-like protein-related / sel-1 protein-related, similar to Sel-1 homolog precursor (Suppressor of lin-12-like protein) (Sel-1L)(SP:Q9UBV2) {Homo sapiens}
	282	3.79979	264931_at	0.0288	At1g60590	polygalacturonase; polygalacturonase, putative / pectinase, putative, similar to polygalacturonase PG1 (GI:5669846), PG2 (GI:5669848) from (Glycine max); contains PF00295: Glycosyl hydrolases family 28 (polygalacturonases)		Cell-wall modification
	283	3.79179	257197_at	0.00396	At3g23800	selenium binding; selenium-binding family protein, contains Pfam profile: PF05694 56kDa selenium binding protein (SBP56)
	284	3.79086	255860_at	0.0073	At5g34940	beta-glucuronidase; glycosyl hydrolase family 79 N-terminal domain-containing protein, similar to beta-glucuronidase precursor (Scutellaria baicalensis) GI:8918740; contains Pfam profile PF03662: Glycosyl hydrolase family 79, N-terminal domain
	285	3.7701	265131_at	0.0324	At1g23760	JP630; polygalacturonase; aromatic rich glycoprotein JP630 (JP630) mRNA, complete cds	JP630	Cell-wall modification
	286	3.76303	247856_at	0.0336	At5g58300	ATP binding / kinase/ protein serine/threonine kinase; leucine-rich repeat transmembrane protein kinase, putative
	287	3.7449	247962_at	0.0197	At5g56580	ATMKK6 (ARABIDOPSIS NQK1); kinase; member of MAP Kinase Kinase	ATMKK6, ANQ1
	288	3.73733	264900_at	0.0183	At1g23080	PIN7 (PIN-FORMED 7); auxin:hydrogen symporter; Encodes a novel component of auxin efflux that is located apically in the basal cell and is involved during embryogenesis in setting up the apical-basal axis in the embryo. It is also involved in pattern specification during root development. In roots, it is expressed at lateral and basal membranes of provascular cells in the meristem and elongation …	PIN7, AEH1	Auxin
	289	3.73604	261022_at	0.0119	At1g12260	ANAC007/EMB2749; transcription factor; no apical meristem (NAM) family protein, similar to NAC2 (GI:6456751) (Arabidopsis thaliana); contains Pfam PF02365 : No apical meristem (NAM) protein
	290	3.73405	250800_at	0.0111	At5g05370	ubiquinol-cytochrome-c reductase; ubiquinol-cytochrome C reductase complex ubiquinone-binding protein, putative / ubiquinol-cytochrome C reductase complex 8.2 kDa protein, putative, strong similarity to SP|P46269 Ubiquinol-cytochrome C reductase complex ubiquinone-binding protein QP-C (EC 1.10.2.2) (Ubiquinol-cytochrome C reductase complex 8.2 kDa protein) {Solanum tuberosum}
	291	3.72334	267010_at	0.0309	At2g39250	SNZ (SCHNARCHZAPFEN); DNA binding / transcription factor; Encodes a AP2 domain transcription factor that can repress flowering. SNZ and its paralogous gene, SCHLAFMUTZE (SMZ), share a signature with partial complementarity to the miR172 microRNA, whose precursor is induced upon flowering.
	292	3.72131	247704_at	0.0208	At5g59510	unknown protein; expressed protein		Unannotated
	293	3.69795	250117_at	0.00185	At5g16440	IPP1; isopentenyl-diphosphate delta-isomerase; isopentenyl diphosphate isomerase	IPP1, IPI1	ABA
	294	3.69577	259656_at	0.00218	At1g55200	ATP binding / kinase/ protein kinase/ protein serine/threonine kinase/ protein-tyrosine kinase; protein kinase family protein, contains Pfam profile: PF00069 Eukaryotic protein kinase domain
	295	3.67977	259431_at	0.00146	At1g01620	PIP1C; water channel; a member of the plasma membrane intrinsic protein subfamily PIP1. localizes to the plasma membrane and exhibits water transport activity in Xenopus oocyte. expressed ubiquitously and protein level decreases slightly during leaf development.	PIP1C, TMPB
	296	3.67693	264247_at	0.00353	At1g60160	potassium ion transporter; potassium transporter family protein, similar to potassium transporter HAK2p (Mesembryanthemum crystallinum) gi|14091471|gb|AAK53759; KUP/HAK/KT Transporter family member, PMID:11500563; contains Pfam profile PF02705: K+ potassium transporter
	297	3.67322	249197_at	0.0274	At5g42380	calcium ion binding; calmodulin-related protein, putative, similar to regulator of gene silencing calmodulin-related protein GI:12963415 from (Nicotiana tabacum)
	298	3.65738	245955_at	0.00851	At5g28510	hydrolase, hydrolyzing O-glycosyl compounds; glycosyl hydrolase family 1 protein, contains Pfam PF00232 : Glycosyl hydrolase family 1 domain; TIGRFAM TIGR01233: 6-phospho-beta-galactosidase; similar to beta-glucosidase 1 (GI:12043529) (Arabidopsis thaliana)		Cell-wall modification
	299	3.65492	259860_at	0.0128	At1g80640	kinase; protein kinase family protein, contains protein kinase domain, Pfam:PF00069
	300	3.64981	248226_at	0.0202	At5g53750	unknown protein; similar to CBS domain-containing protein [Arabidopsis thaliana] (TAIR:At4g27460.1); similar to OSJNBb0017I01.11 [Oryza sativa (japonica cultivar-group)] (GB:XP_474370.1); contains InterPro domain CBS domain (InterPro:IPR000644)
	301	3.6453	253947_at	0.00427	At4g26760	unknown protein; microtubule associated protein (MAP65/ASE1) family protein, low similarity to protein regulating cytokinesis 1 (PRC1) (Homo sapiens) GI:2865521; contains Pfam profile PF03999: Microtubule associated protein (MAP65/ASE1 family)		Cytoskeleton
	302	3.64435	248968_at	0.0112	At5g45280	carboxylic ester hydrolase; pectinacetylesterase, putative, similar to pectinacetylesterase precursor GI:1431629 from (Vigna radiata)		Cell-wall modification
	303	3.63041	248541_at	0.0396	At5g50180	ATP binding / kinase/ protein kinase/ protein serine/threonine kinase/ protein-tyrosine kinase; protein kinase, putative, similar to protein kinase ATN1 (Arabidopsis thaliana) gi|1054633|emb|CAA63387
	304	3.62471	251646_at	0.00756	At3g57780	unknown protein; expressed protein		Unannotated
	305	3.62007	254387_at	0.000379	At4g21850	unknown protein; methionine sulfoxide reductase domain-containing protein / SeIR domain-containing protein, low similarity to pilin-like transcription factor (Homo sapiens) GI:5059062, SP|P14930 Peptide methionine sulfoxide reductase msrA/msrB (EC 1.8.4.6) {Neisseria gonorrhoeae}; contains Pfam profile PF01641: SelR domain
	306	3.60968	260957_at	0.00331	At1g06080	ADS1 (DELTA 9 DESATURASE 1); iron ion binding / oxidoreductase/ stearoyl-CoA 9-desaturase; homologous to delta 9 acyl-lipid desaturases of cyanobacteria and acyl-CoA desaturases of yeast and mammals. expression down-regulated by cold temperature.	ADS1	Stress
	307	3.60052	250398_at	0.00536	At5g11000	unknown protein; expressed protein		Unannotated
	308	3.59707	265758_at	0.0341	At2g13070	unknown protein; hypothetical protein		Unannotated
	309	3.5546	245688_at	0.00647	At1g28290	unknown protein; pollen Ole e 1 allergen and extensin family protein, similar to arabinogalactan protein (Daucus carota) GI:11322245; contains Pfam profile PF01190: Pollen proteins Ole e I family
	310	3.55266	248246_at	0.000927	At5g53200	TRY; DNA binding / transcription factor; myb family transcription factor (TRIPTYCHON), contains Pfam profile: PF00249 myb-like DNA-binding domain
	311	3.54656	259131_at	0.0463	At3g02180	SP1L (SPIRAL 1-LIKE); mutant has Twisted leaves and petals;	SP1L
	312	3.54472	260414_at	0.00388	At1g69850	NTL1; calcium ion binding / transporter; Encodes an inducible component of low-affinity nitrate uptake. mRNA found primarily in root hairs and the epidermis of roots.	NTL1
	313	3.52509	254620_at	0.0117	At4g18590	unknown protein; expressed protein		Unannotated
	314	3.52422	260865_at	0.0161	At1g43760	unknown protein; expressed protein		Unannotated
	315	3.5171	258857_at	0.0002	At3g02110	SCPL25; catalytic/ serine carboxypeptidase; serine carboxypeptidase S10 family protein, similar to serine carboxypeptidase II (CP-MII) GB:CAA70815 (SP:P08818) (Hordeum vulgare)		Protein degradation
	316	3.51542	255514_s_at	0.0471	At4g02240
	317	3.51354	264626_at	0.0259	At1g65620	AS2 (ASYMMETRIC LEAVES 2); required for formation of a symmetric flat leaf lamina, encodes a member of a family of proteins characterized by cysteine repeats and a leucine zipper; involved in KNOX gene regulation. Acts together with ASL1 in proximal-distal symmetry determination.	AS2, LBD6
	318	3.50666	263153_s_at	0.000133	At1g54010	carboxylic ester hydrolase/ hydrolase, acting on ester bonds; myrosinase-associated protein, putative, similar to myrosinase-associated protein GI:1769969 from (Brassica napus); contains Pfam profile PF00657: Lipase/Acylhydrolase with GDSL-like motif
	319	3.50332	248420_at	0.0159	At5g51560	ATP binding / protein kinase/ protein serine/threonine kinase/ protein-tyrosine kinase; leucine-rich repeat transmembrane protein kinase, putative
	320	3.49484	261951_at	0.018	At1g64490	unknown protein; expressed protein		Unannotated
	321	3.49009	253786_at	0.00406	At4g28650	ATP binding / protein kinase/ protein serine/threonine kinase/ protein-tyrosine kinase; leucine-rich repeat transmembrane protein kinase, putative, receptor-like protein kinase 5, Arabidopsis thaliana, PIR1:S27756
	322	3.4882	247649_at	0.00322	At5g60030	unknown protein; expressed protein		Unannotated
	323	3.48559	250455_at	0.00165	At5g09980	unknown protein; expressed protein		Unannotated
	324	3.47966	248754_at	0.00908	At5g47670	transcription factor; CCAAT-box binding transcription factor family protein / leafy cotyledon 1-related (L1L), supporting cDNA gi|27372446|gb|AY138461.1|; contains Pfam PF00808 : Histone-like transcription factor (CBF/NF-Y) and archaeal histone; contains similarity to CCAAT-binding transcription factor subunit A (CBF-A) (NF-Y protein chain B) (NF-YB) (CAAT-box DNA binding protein subunit B) (Swis…		Cell cycle related
	325	3.47604	259346_at	0.0128	At3g03910	oxidoreductase; glutamate dehydrogenase, putative, similar to glutamate dehydrogenase 1 (GDH 1) (Arabidopsis thaliana) SWISS-PROT:Q43314	GSH3
	326	3.46974	256438_s_at	0.0044	At3g11120	structural constituent of ribosome; 60S ribosomal protein L41 (RPL41E), identical to ribosomal protein L41 GB:AAA79268 (Pisum sativum)		Translation associated
	327	3.46593	258676_at	0.00344	At3g08600	unknown protein; expressed protein		Unannotated
	328	3.45435	262577_at	0.03	At1g15290	unknown protein; similar to expressed protein [Arabidopsis thaliana] (TAIR:At4g28080.1); similar to tetratricopeptide repeat (TPR)-containing protein [Arabidopsis thaliana] (TAIR:At1g01320.1); similar to putative tetratricopeptide repeat(TPR)-containing protein [Oryza sativa (japonica cultivar-group)] (GB:XP_477727.1); contains InterPro domain TPR repeat (InterPro:IPR001440)		Unannotated
	329	3.45299	257032_at	0.0235	At3g19140	ubiquitin-protein ligase/ zinc ion binding; expressed protein		Unannotated
	330	3.44419	260230_at	0.000229	At1g74500	DNA binding / transcription factor; bHLH family protein, contains Pfam profile: PF00010 helix-loop-helix DNA-binding domain
	331	3.44051	259918_at	0.0136	At1g72570	DNA binding / transcription factor; ovule development protein, putative, similar to ovule development protein AINTEGUMENTA (GI:1209099) (Arabidopsis thaliana);contains Pfam profile: PF00847 AP2 domain (2 copies); contains non-consensus TA acceptor splice site at exon 4
	332	3.43556	251006_at	0.00257	At5g02600	metal ion binding; heavy-metal-associated domain-containing protein, low similarity to gi:3168840 copper homeostasis factor; contains Pfam heavy-metal-associated domain PF00403; predicted proteins, Arabidopsis thaliana
	333	3.42445	254800_at	0.000557	At4g13070	unknown protein; group II intron splicing factor CRS1-related, contains weak similarity to CRS1 (Zea mays) gi|9837550|gb|AAG00595
	334	3.4052	260565_at	0.00284	At2g43800	actin binding; formin homology 2 domain-containing protein / FH2 domain-containing protein, contains formin homology 2 domain, Pfam:PF02181		Cytoskeleton
	335	3.4027	253860_at	0.0479	At4g27700	unknown protein; rhodanese-like domain-containing protein, contains rhodanese-like domain PF00581
	336	3.39546	262261_at	0.0199	At1g70895	CLE17 (CLAVATA3/ESR-RELATED 17); receptor binding; Member of a large family of putative ligands homologous to the Clavata3 gene. Consists of a single exon.	CLE17
	337	3.39533	263039_at	0.0297	At1g23280	unknown protein; MAK16 protein-related, contains similarity to MAK16 protein SP:P10962 from (Saccharomyces cerevisiae)
	338	3.39206	259083_at	0.0418	At3g04810	ATP binding / kinase/ protein kinase/ protein serine/threonine kinase/ protein-tyrosine kinase; similar to protein kinase family protein [Arabidopsis thaliana] (TAIR:At1g54510.1); similar to protein kinase, putative [Arabidopsis thaliana] (TAIR:At5g28290.1); similar to putative LSTK-1-like kinase [Oryza sativa (japonica cultivar-group)] (GB:AAR01739.1); similar to LSTK-1-like kinase [Lycopersicon…
	339	3.39079	251231_at	0.0211	At3g62760	ATGSTF13; glutathione transferase; Encodes glutathione transferase belonging to the phi class of GSTs. Naming convention according to Wagner et al. (2002).
	340	3.38717	267623_at	0.0189	At2g39650	unknown protein; expressed protein, contains Pfam profile PF04720: Protein of unknown function (DUF506)		Unannotated
	341	3.36766	264590_at	0.0321	At2g17710	unknown protein; expressed protein		Unannotated
	342	3.36558	249539_at	0.0145	At5g38100	methyltransferase; methyltransferase-related, similar to defense-related protein cjs1 (Brassica carinata)(GI:14009292), caffeine synthase (Camellia sinensis)(GI:9967143), SAM:benzoic acid carboxyl methyltransferase (Antirrhinum majus)(GI:9789277)
	343	3.3636	251822_at	0.034	At3g55060	unknown protein; expressed protein, contains weak similarity to intracellular protein transport protein USO1 (Swiss-Prot:P25386) (Saccharomyces cerevisiae); expression supported by MPSS		Unannotated
	344	3.35415	253606_at	5.57e-05	At4g30530	catalytic; defense-related protein, putative, strong similarity to defense-related protein (Brassica carinata) GI:14009290; contains Pfam profile PF00117: glutamine amidotransferase class-I
	345	3.3534	265998_at	0.0253	At2g24270	ALDH11A3; aldehyde dehydrogenase/ oxidoreductase; Arabidopsis thaliana At2g24270/F27D4.18 mRNA, complete cds
	346	3.34751	249121_at	0.00122	At5g43830	unknown protein; expressed protein, similar to auxin down-regulated protein ARG10 (Vigna radiata) GI:2970051, wali7 (aluminum-induced protein) (Triticum aestivum) GI:451193		Auxin
	347	3.34291	245133_at	0.0102	At2g45310	GAE4 (UDP-D-GLUCURONATE 4-EPIMERASE 4); NAD binding / catalytic; UDP-D-glucuronate 4-epimerase
	348	3.33238	250268_s_at	0.00136	At5g12950	unknown protein; expressed protein, putative secreted protein SCF41.30c, Streptomyces coelicolor, EMBL:SCF41_30		Unannotated
	349	3.3307	248286_at	0.0304	At5g52870	unknown protein; expressed protein, similar to unknown protein (gb|AAF24565.1)		Unannotated
	350	3.32725	264994_at	0.0456	At1g67270	unknown protein; expressed protein		Unannotated
	351	3.32336	252927_at	0.0223	At4g39090	RD19 (RESPONSIVE TO DEHYDRATION 19); cysteine-type peptidase; Similar to cysteine proteinases, induced by desiccation but not abscisic acid.	RD19	ABA
	352	3.31775	253946_at	0.0431	At4g26790	carboxylic ester hydrolase/ hydrolase, acting on ester bonds; GDSL-motif lipase/hydrolase family protein, similar to family II lipase EXL3 (GI:15054386), EXL1 (GI:15054382), EXL2 (GI:15054384) (Arabidopsis thaliana); contains Pfam profile PF00657: Lipase/Acylhydrolase with GDSL-like motif
	353	3.31694	258427_at	0.00388	At3g16600	ATP binding / ATP-dependent helicase/ DNA binding / helicase/ nucleic acid binding / protein binding / ubiquitin-protein ligase/ zinc ion binding; SNF2 domain-containing protein / helicase domain-containing protein / RING finger domain-containing protein, similar to SP|P31244 DNA repair protein RAD16 {Saccharomyces cerevisiae}; contains Pfam profiles PF00271: Helicase conserved C-terminal domain,…
	354	3.30579	256899_at	0.0417	At3g24660	TMKL1 (TRANSMEMBRANE KINASE-LIKE 1); ATP binding / kinase/ protein serine/threonine kinase; member of Receptor kinase-like protein family	TMKL1
	355	3.2968	253871_at	0.0351	At4g27440	PORB (PROTOCHLOROPHYLLIDE OXIDOREDUCTASE B); oxidoreductase/ protochlorophyllide reductase; light-dependent NADPH:protochlorophyllide oxidoreductase B	PORB
	356	3.29525	254693_at	0.0143	At4g17880	DNA binding / transcription factor; basic helix-loop-helix (bHLH) family protein, bHLH protein, Arabidopsis thaliana, PATCHX:E255557
	357	3.27752	264930_at	0.000266	At1g60800	kinase; leucine-rich repeat family protein / protein kinase family protein, contains Pfam domains PF00560: Leucine Rich Repeat and PF00069: Protein kinase domain
	358	3.27296	266166_at	0.0219	At2g28080	transferase, transferring glycosyl groups; glycosyltransferase family protein, contains Pfam profile: PF00201 UDP-glucoronosyl and UDP-glucosyl transferase
	359	3.26818	257102_at	0.00753	At3g25050	XTH3 (XYLOGLUCAN ENDOTRANSGLUCOSYLASE/HYDROLASE 3); hydrolase, acting on glycosyl bonds; encodes a xyloglucan endotransglucosylase/hydrolase. Higher expression in flowers and in response to IAA treatment.		Cell-wall modification
	360	3.26592	247955_at	0.00119	At5g56950	DNA binding; nucleosome assembly protein (NAP), putative, similar to nucleosome assembly protein 1 (Glycine max) GI:1161252; contains Pfam profile PF00956: Nucleosome assembly protein (NAP)
	361	3.26087	255032_at	0.0466	At4g09500	transferase, transferring glycosyl groups; glycosyltransferase family protein, contains Pfam profile: PF00201 UDP-glucoronosyl and UDP-glucosyl transferase
	362	3.25485	261368_at	0.00428	At1g53070	carbohydrate binding; legume lectin family protein, contains Pfam domain, PF00139: Legume lectins beta domain
	363	3.25411	253313_at	0.0436	At4g33870	peroxidase; peroxidase, putative, similar to peroxidase (Spinacia oleracea) gi|1781334|emb|CAA71494	PER48
	364	3.25201	261743_s_at	0.00301	At1g08420	hydrolase/ protein serine/threonine phosphatase; kelch repeat-containing protein / serine/threonine phosphoesterase family protein, contains Pfam profiles: PF00149 calcineurin-like phosphoesterase, PF01344 kelch motif
	365	3.24845	263067_at	0.0443	At2g17550	unknown protein; expressed protein		Unannotated
	366	3.2434	250994_at	0.000315	At5g02490	ATP binding; heat shock cognate 70 kDa protein 2 (HSC70-2) (HSP70-2), identical to SP|P22954 Heat shock cognate 70 kDa protein 2 (Hsc70.2) {Arabidopsis thaliana}		Heat Shock
	367	3.22378	262373_at	0.0285	At1g73120	unknown protein; expressed protein		Unannotated
	368	3.22374	266558_at	0.0484	At2g23900	polygalacturonase; glycoside hydrolase family 28 protein / polygalacturonase (pectinase) family protein, weak similarity to SP|P27644 Polygalacturonase (EC 3.2.1.15) (Pectinase) {Agrobacterium tumefaciens}; contains PF00295: Glycosyl hydrolases family 28		Cell-wall modification
	369	3.20756	260683_at	0.00934	At1g17560	HLL (HUELLENLOS); structural constituent of ribosome; Mutant shows abnormal ovule development	HLL	Translation associated
	370	3.20412	261187_at	0.0028	At1g32860	hydrolase, hydrolyzing O-glycosyl compounds; glycosyl hydrolase family 17 protein, similar to beta-1,3-glucanase precursor GI:4097948 from (Oryza sativa)		Cell-wall modification
	371	3.19737	252987_at	0.0448	At4g38390	unknown protein; expressed protein, contains Pfam PF03138: Plant protein family. The function of this family of plant proteins is unknown; previously annotated as 'growth regulator protein -related' based on similarity to axi 1 protein (GB:X80301) (GI:559920) from (Nicotiana tabacum), which, due to scienitific fraud was retracted. Retraction in: Schell J. EMBO J 1999 May 17;18(10):2908. PMID:1040…		Unannotated
	372	3.18982	247873_at	0.0177	At5g57690	diacylglycerol kinase; diacylglycerol kinase, putative, contains INTERPRO domain, IPR001206, DAG-kinase catalytic domain
	373	3.18419	255292_s_at	0.0165	At4g04710	CPK22; ATP binding / calcium ion binding / calcium- and calmodulin-dependent protein kinase/ kinase/ protein kinase/ protein serine/threonine kinase/ protein-tyrosine kinase; member of Calcium Dependent Protein Kinase	CPK22
	374	3.15818	261831_at	0.00102	At1g10630	GTP binding; Gene encoding ADP-ribosylation factor and similar to other ARFs and ARF-like proteins. Members of this family are known to be essential for vesicle coating and uncoating and functions in GTP-binding. The gene is shown to play a role in cell division, cell expansion and cellulose production using antisense construct.
	375	3.15243	257809_at	0.00299	At3g27060	ribonucleoside-diphosphate reductase; ribonucleoside-diphosphate reductase small chain, putative / ribonucleotide reductase, putative, similar to ribonucleotide reductase R2 (Nicotiana tabacum) GI:1044912; contains Pfam profile PF00268: Ribonucleotide reductase, small chain
	376	3.14429	259560_at	0.0397	At1g21270	WAK2; ATP binding / calcium ion binding / protein kinase/ protein serine/threonine kinase/ protein-tyrosine kinase; cytoplasmic serine/threonine protein kinase induced by salicylic acid	WAK2
	377	3.14276	258736_at	0.0109	At3g05900	unknown protein; neurofilament protein-related, similar to NF-180 (GI:632549) (Petromyzon marinus) similar to Neurofilament triplet H protein (200 kDa neurofilament protein) (Neurofilament heavy polypeptide) (NF-H) (Swiss-Prot:P12036) (Homo sapiens)
	378	3.13989	259588_at	0.00255	At1g27930	unknown protein; expressed protein, contains Pfam profile PF04669: Protein of unknown function (DUF579)		Unannotated
	379	3.13566	263420_at	0.000811	At2g17240	unknown protein; expressed protein		Unannotated
	380	3.13353	265282_at	0.0341	At2g20380	unknown protein; kelch repeat-containing F-box family protein, contains F-box domain Pfam:PF00646 and Kelch motif Pfam:PF01344
	381	3.12954	246986_at	0.0234	At5g67280	ATP binding / kinase/ protein serine/threonine kinase; leucine-rich repeat transmembrane protein kinase, putative
	382	3.12819	247597_at	0.0387	At5g60860	GTP binding; Ras-related GTP-binding protein, putative, similar to GTP-binding protein GI:303742 from (Pisum sativum)
	383	3.12815	255257_at	0.0171	At4g05050	UBQ11 (UBIQUITIN 11); protein binding; polyubiquitin gene, belongs to a subtype group with UBQ10 and UBQ14. Various ecotypes of Arabidopsis have different numbers of ubiquitin repeats within this gene.	UBQ11, RPL40A, RPL40B, RPS27AA, RPS27AB, RPS27AC, RUB2
	384	3.1279	251846_at	0.0228	At3g54560	DNA binding; histone H2A.F/Z, identical to GI:2407800	HIS2A	Cell cycle related
	385	3.12452	246979_s_at	0.00472	At5g25020	unknown protein; expressed protein		Unannotated
	386	3.1238	265688_at	0.0342	At2g24300	calmodulin binding; calmodulin-binding protein, similar to calmodulin-binding protein TCB60 GI:1698548 from (Nicotiana tabacum)
	387	3.12189	252562_s_at	0.0016	At3g45930	DNA binding; histone H4, identical to histone H4 from Lycopersicon esculentum GI:297150, Lolium temulentum SP|P02308, Acropora formosa GI:455652, Citrus jambhiri GI:16797797		Cell cycle related
	388	3.11528	260503_at	0.0408	At1g47250	PAF2; endopeptidase/ peptidase/ threonine endopeptidase; 20S proteasome subunit PAF2 (PAF2) mRNA, complete cds	PAF2, PRC2B, PRS1	Protein degradation
	389	3.1019	266644_at	0.0272	At2g29660	nucleic acid binding / transcription factor/ zinc ion binding; zinc finger (C2H2 type) family protein, contains zinc finger, C2H2 type, domain, PROSITE:PS00028
	390	3.10151	247041_at	0.0194	At5g67180	DNA binding / transcription factor; AP2 domain-containing transcription factor, putative, similar to (SP:P47927) Floral homeotic protein APETALA2. (Mouse-ear cress) {Arabidopsis thaliana}
	391	3.09993	248046_at	0.0313	At5g56040	ATP binding / kinase/ protein serine/threonine kinase; similar to leucine-rich repeat transmembrane protein kinase, putative [Arabidopsis thaliana] (TAIR:At5g48940.1); similar to leucine-rich repeat transmembrane protein kinase, putative [Arabidopsis thaliana] (TAIR:At3g24240.1); similar to leucine-rich repeat transmembrane protein kinase, putative [Arabidopsis thaliana] (TAIR:At1g34110.1); simil…
	392	3.09824	260676_at	0.0139	At1g19450	carbohydrate transporter/ sugar porter; integral membrane protein, putative / sugar transporter family protein, similar to GB:U43629 GI:1209756 integral membrane protein from (Beta vulgaris); contains Pfam profile PF00083: major facilitator superfamily protein; contains TIGRfam TIGR00879: Sugar transporter
	393	3.09755	260739_at	0.0408	At1g15000	SCPL50; catalytic/ serine carboxypeptidase; serine carboxypeptidase S10 family protein, similar to Serine carboxypeptidase precursor (SP:P32826) (Arabidopsis thaliana); similar to GB:AAD42963 from (Matricaria chamomilla)		Protein degradation
	394	3.09309	261826_at	0.00324	At1g11580	enzyme inhibitor/ pectinesterase; pectin methylesterase, putative, similar to pectin methylesterase GI:1617583 from (Lycopersicon esculentum)		Cell-wall modification
	395	3.09211	260274_at	0.00636	At1g80460	NHO1; carbohydrate kinase; Encodes a protein similar to glycerol kinase, which converts glycerol to glycerol 3-phosphate and performs a rate-limiting step in glycerol metabolism. This gene is required for both general and specific resistance against bacteria and fungi. Arabidopsis thaliana glycerol kinase (GLR1) mRNA.	NHO1
	396	3.08567	252622_at	0.00998	At3g45310	cysteine-type endopeptidase/ cysteine-type peptidase; similar to cysteine proteinase, putative / AALP protein (AALP) [Arabidopsis thaliana] (TAIR:At5g60360.1); similar to cysteine protease [Prunus armeniaca] (GB:AAB97142.1); contains InterPro domain Papain cysteine protease (C1) (InterPro:IPR000668); contains InterPro domain Eukaryotic thiol (cysteine) protease (InterPro:IPR000169)		Protein degradation
	397	3.07941	246585_at	0.00123	At5g14750	WER (WEREWOLF 1); DNA binding / transcription factor; Encodes a MyB-related protein involved in root and hypocotyl epidermal cell fate determination. Loss of function mutations make extra root hairs.	WER
	398	3.07676	250496_at	0.00314	At5g09650	inorganic diphosphatase/ magnesium ion binding / pyrophosphatase; inorganic pyrophosphatase family protein, similar to SP|Q15181 Inorganic pyrophosphatase (EC 3.6.1.1) (Pyrophosphate {Homo sapiens}; contains Pfam profile PF00719: inorganic pyrophosphatase	PPA
	399	3.07675	262575_at	0.00613	At1g15210	ATPase, coupled to transmembrane movement of substances; ABC transporter family protein, Similar to gb|Z70524 GI:1514643 PDR5-like ABC transporter from Spirodela polyrrhiza and is a member of the PF|00005 ABC transporter family. ESTs gb|N97039 and gb|T43169 come from this gene
	400	3.07457	265049_at	0.0183	At1g52060	unknown protein; jacalin lectin family protein, similar to myrosinase-binding protein homolog (Arabidopsis thaliana) GI:2997767; contains Pfam profile PF01419 jacalin-like lectin domain
	401	3.06701	254639_at	0.00666	At4g18750	unknown protein; pentatricopeptide (PPR) repeat-containing protein, contains INTERPRO:IPR002885 PPR repeats
	402	3.05617	252180_at	0.0218	At3g50630	ICK2; Gene was isolated from a yeast two hybrid screen as an interacting protein of CDC2A. Recombinant protein has a strong kinase inhibitor activity in vitro. Transcript is expressed in all tissues examined but is differentially distributed from ICK1. Controls the onset of the endoreduplication cycle through inhibition of CDKA;1. The KRP2 protein abundance is regulated by proteolysis through CDK…	ICK2	Cell cycle related
	403	3.05351	250108_at	0.0428	At5g15150	ATHB-3 (ARABIDOPSIS THALIANA HOMEOBOX 3); DNA binding / transcription factor; homeobox-containing gene with an unusual feature: a leucine zipper motif adjacent to the carboxyl-terminal of the homeodomain structure. This gene is expressed primarily in the cortex of the root and the stem (in situ hybridization).	ATHB-3, HAT7
	404	3.04391	253609_at	0.00303	At4g30190	AHA2; ATPase; belongs to the P-type ATPase superfamily of cation-transporting ATPases, pumps protons out of the cell, generating a proton gradient that drives the active transport of nutrients by proton symport. has two autoinhibitory regions within the C-terminal dom	AHA2
	405	3.03353	259953_at	0.0243	At1g74810	anion exchanger; anion exchange family protein, contains Pfam profile: PF00955 Anion exchanger family
	406	3.03056	262263_at	0.00311	At1g70940	PIN3 (PIN-FORMED 3); auxin:hydrogen symporter/ transporter; a regulator of auxin efflux and involved in differential growth. PIN3 is expressed in gravity-sensing tissues, with PIN3 protein accumulating predominantly at the lateral cell surface. PIN3 localizes to the plasma membrane and to vesicles. In roots, PIN3 is expressed without pronounced polarity in tiers two and three of the columella cel…	PIN3	Auxin
	407	3.02266	256744_at	0.00901	At3g29350	AHP2 (HISTIDINE-CONTAINING PHOSPHOTRANSMITTER 2); signal transducer; Functions as a HPt (histidine phosphotransfer kinase) phosphotransmitter in His-to-Asp phosphorelay signal transduction, cytokinin signaling pathway	AHP2, ATHP1	Cytokinin
	408	3.02128	258704_at	0.00597	At3g09780	ATP binding / kinase/ protein kinase/ protein serine/threonine kinase/ protein-tyrosine kinase/ receptor; protein kinase family protein, contains eukaryotic protein kinase domain, INTERPRO:IPR000719
	409	3.02091	246746_at	4.34e-05	At5g27820	structural constituent of ribosome; ribosomal protein L18 family protein, similar to SP|P52863 50S ribosomal protein L18 (Aeromonas proteolytica) {Vibrio proteolyticus}		Translation associated
	410	3.01979	264668_at	0.021	At1g09780	2,3-bisphosphoglycerate-independent phosphoglycerate mutase/ catalytic/ metal ion binding / phosphoglycerate mutase; 2,3-biphosphoglycerate-independent phosphoglycerate mutase, putative / phosphoglyceromutase, putative, strong similarity to SP|Q42908 2,3-bisphosphoglycerate-independent phosphoglycerate mutase (EC 5.4.2.1) (Phosphoglyceromutase) {Mesembryanthemum crystallinum}; contains Pfam profi…
	411	3.0191	252241_at	0.0432	At3g50050	pepsin A; aspartyl protease family protein, contains Pfam PF00026: Eukaryotic aspartyl protease		Protein degradation
	412	3.0164	262739_at	0.00835	At1g28650	carboxylic ester hydrolase/ hydrolase, acting on ester bonds; lipase, putative, strong similarity to lipase (Arabidopsis thaliana) GI:1145627
	413	3.01324	250568_at	0.0129	At5g08110	ATP binding / ATP-dependent helicase/ helicase/ nucleic acid binding; DEAD/DEAH box helicase, putative, several putative ATP-dependent helicases		DNA repair
	414	3.01297	260141_at	0.0325	At1g66350	RGL1 (RGA-LIKE 1); transcription factor; Negative regulator of GA responses, member of GRAS family of transcription factors	RGL1	Gibberellin
	415	3.00932	247902_at	0.036	At5g57350	AHA3; ATPase; member of Plasma membrane H+-ATPase family	AHA3
	416	3.00348	263714_at	0.000251	At2g20610	SUR1 (SUPERROOT 1); 1-aminocyclopropane-1-carboxylate synthase/ transaminase/ transferase, transferring nitrogenous groups; Confers auxin overproduction. Mutants have an overproliferation of lateral roots.	ALF1, HLS3, RTY, SUR1	Auxin
	417	3.00344	250437_at	0.0107	At5g10430	AGP4 (ARABINOGALACTAN-PROTEIN 4); arabinogalactan-protein (AGP4) mRNA, complete cds	AGP4, ATAGP4
	418	2.99902	262283_at	0.00494	At1g68590	structural constituent of ribosome; plastid-specific 30S ribosomal protein 3, putative / PSRP-3, putative, similar to SP|P82412 Plastid-specific 30S ribosomal protein 3, chloroplast precursor (PSRP-3) {Spinacia oleracea}; contains Pfam profile PF04839: Plastid and cyanobacterial ribosomal protein (PSRP-3 / Ycf65)		Photosynthesis/chloroplast related
	419	2.99691	267135_at	0.0216	At2g23430	ICK1 (KIP-RELATED PROTEIN 1); Encodes a cyclin-dependent kinase inhibitor protein that functions as a negative regulator of cell division and promoter of endoreduplication.	ICK1	Cell cycle related
	420	2.99238	260986_at	0.00501	At1g53580	hydroxyacylglutathione hydrolase; similar to hydroxyacylglutathione hydrolase, cytoplasmic / glyoxalase II (GLX2-2) [Arabidopsis thaliana] (TAIR:At3g10850.1); similar to putative glyoxalase II [Oryza sativa (japonica cultivar-group)] (GB:NP_916812.1); contains InterPro domain Beta-lactamase-like (InterPro:IPR001279)
	421	2.98931	250369_at	0.0433	At5g11300	CYC3B (MITOTIC-LIKE CYCLIN 3B FROM ARABIDOPSIS); cyclin-dependent protein kinase regulator; mitotic-like cyclin, core cell cycle gene that is expressed only in roots (RT_PCR), portions with mitotic activity only (whole mount in situ).	CYCLIN3B	Cell cycle related
	422	2.98566	255938_at	0.0144	At1g12620	unknown protein; pentatricopeptide (PPR) repeat-containing protein, contains Pfam profile: PF01535 PPR repeat
	423	2.98166	258979_at	0.00611	At3g09440	ATP binding; heat shock cognate 70 kDa protein 3 (HSC70-3) (HSP70-3), identical to SP|O65719 Heat shock cognate 70 kDa protein 3 (Hsc70.3) {Arabidopsis thaliana}	HSC70-3, HSP70-3	Heat Shock
	424	2.97628	261594_at	0.028	At1g33240	AT-GTL1; transcription factor; encodes a a plant transcriptional activator that contains two separate, but similar, trihelix DNA-binding domains, similar to GT-2. Gene is expressed in all aerial parts of the plant, with higher level of expression in siliques.	AT-GTL1, AT-GTL2
	425	2.97401	250258_at	0.0127	At5g13790	AGL15 (AGAMOUS-LIKE 15); DNA binding / transcription factor; AGL15 (AGAMOUS-Like 15) is a member of the MADS domain family of regulatory factors. Although AGL15 is preferentially expressed during embryogenesis, AGL15 is also expressed in leaf primordia, shoot apical meristems and young floral buds, suggesting that AGL15 may play a role during post-germinative development. Transgenic plants that e…	AGL15
	426	2.97033	253996_at	0.0159	At4g26110	DNA binding; nucleosome assembly protein (NAP), putative, similar to nucleosome assembly protein 1 (Glycine max) GI:1161252; contains Pfam profile PF00956: Nucleosome assembly protein (NAP)
	427	2.96495	264770_at	0.0468	At1g23030	ubiquitin-protein ligase; armadillo/beta-catenin repeat family protein / U-box domain-containing protein, contains Pfam domain, PF00514: Armadillo/beta-catenin-like repeats and Pfam, PF04564: U-box domain
	428	2.95978	256767_at	0.0473	At3g13680	unknown protein; F-box family protein, contains F-box domain Pfam:PF00646
	429	2.95896	262958_at	0.00494	At1g54410	unknown protein; dehydrin family protein, contains Pfam domain, PF00257: Dehydrin		Dormancy related
	430	2.95686	257143_at	0.0263	At3g20110	CYP705A20; heme binding / iron ion binding / monooxygenase/ oxygen binding; member of CYP705A	CYP705A20
	431	2.95558	261460_at	0.0468	At1g07880	ATMPK13; MAP kinase/ kinase; member of MAP Kinase	ATMPK13
	432	2.95462	247038_at	0.0249	At5g67160	transferase; transferase family protein, similar to anthranilate N-hydroxycinnamoyl/benzoyltransferase, Dianthus caryophyllus (gi:2239091); contains Pfam transferase family domain PF002458
	433	2.95045	259014_at	0.0141	At3g07320	hydrolase, hydrolyzing O-glycosyl compounds; glycosyl hydrolase family 17 protein, similar to beta-1,3-glucanase from GI:6714534 (Salix gilgiana)		Cell-wall modification
	434	2.94519	263241_at	0.00633	At2g16500	ADC1; Arabidopsis arginine decarboxylase paralogue (ADC1)	ADC1, ARGDC, SPE1
	435	2.94274	259677_at	0.011	At1g77740	1-phosphatidylinositol-4-phosphate 5-kinase; 1-phosphatidylinositol-4-phosphate 5-kinase, putative / PIP kinase, putative / PtdIns(4)P-5-kinase, putative / diphosphoinositide kinase, putative, strong similarity to phosphatidylinositol-4-phosphate 5-kinase AtPIP5K1 (Arabidopsis thaliana) GI:3702691; contains Pfam profiles PF01504: Phosphatidylinositol-4-phosphate 5-Kinase, PF02493: MORN repeat
	436	2.94236	258613_at	0.0121	At3g02870	3'(2'),5'-bisphosphate nucleotidase/ inositol or phosphatidylinositol phosphatase; inositol-1(or 4)-monophosphatase, putative / inositol monophosphatase, putative / IMPase, putative, similar to SP|P54928 Inositol-1(or 4)-monophosphatase 3 (EC 3.1.3.25) (IMPase 3) (IMP 3) (Inositol monophosphatase 3) {Lycopersicon esculentum}; contains Pfam profile PF00459: Inositol monophosphatase family
	437	2.9361	256402_at	0.00719	At3g06130	metal ion binding; heavy-metal-associated domain-containing protein, contains Pfam heavy metal associated domain PF00403
	438	2.92876	264262_at	0.00189	At1g09200	DNA binding; histone H3, identical to histone H3 from Zea mays SP|P05203, Medicago sativa GI:166384, Encephalartos altensteinii SP|P08903, Pisum sativum SP|P02300; contains Pfam profile PF00125 Core histone H2A/H2B/H3/H4		Cell cycle related
	439	2.90481	246518_at	0.018	At5g15770	N-acetyltransferase; GCN5-related N-acetyltransferase (GNAT) family protein, similar to SP|O93806 Glucosamine-phosphate N-acetyltransferase (EC 2.3.1.4) (Phosphoglucosamine transacetylase) (Phosphoglucosamine acetylase) {Candida albicans}; contains Pfam profile PF00583: acetyltransferase, GNAT family
	440	2.9027	252022_at	0.000115	At3g52930	fructose-bisphosphate aldolase; fructose-bisphosphate aldolase, putative, similar to SP|O65735|ALF_CICAR Fructose-bisphosphate aldolase, cytoplasmic isozyme {Cicer arietinum}, cytosolic aldolase (Fragaria x ananassa) GI:10645188; contains Pfam profile PF00274 Fructose-bisphosphate aldolase class-I		Glycolysis and gluconeogenesis
	441	2.90007	251942_at	0.00278	At3g53480	ATPase, coupled to transmembrane movement of substances; ABC transporter family protein, PDR5-like ABC transporter, Spirodela polyrrhiza, EMBL:Z70524
	442	2.89976	262755_at	0.0119	At1g16360	unknown protein; LEM3 (ligand-effect modulator 3) family protein / CDC50 family protein, Similar to GI:4585976; GI:11994416; GI:4835763; GI:9757735 from (Arabidopsis thaliana)
	443	2.88493	265377_at	0.00222	At2g05790	hydrolase, hydrolyzing O-glycosyl compounds; glycosyl hydrolase family 17 protein, similar to elicitor inducible chitinase Nt-SubE76 GI:11071974 from (Nicotiana tabacum)
	444	2.88489	266074_at	0.00285	At2g18740	unknown protein; small nuclear ribonucleoprotein E, putative / snRNP-E, putative / Sm protein E, putative, similar to SWISS-PROT:P08578 small nuclear ribonucleoprotein E (snRNP-E) (Sm protein E, Sm-E, SmE) (Chicken)
	445	2.87959	263838_at	0.00522	At2g36880	ATP binding / methionine adenosyltransferase; S-adenosylmethionine synthetase, putative, similar to S-adenosylmethionine synthetase 3 (Methionine adenosyltransferase 3, AdoMet synthetase 3) (Lycopersicon esculentum) SWISS-PROT:P43282
	446	2.8791	264052_at	0.0133	At2g22330	CYP79B3; heme binding / iron ion binding / monooxygenase/ oxygen binding; Encodes a cytochrome P450. Involved in tryptophan metabolism. Converts Trp to indole-3-acetaldoxime (IAOx), a precursor to IAA and indole glucosinolates.	CYP79B3	Auxin
	447	2.87129	262181_at	0.000135	At1g78060	hydrolase, hydrolyzing O-glycosyl compounds; glycosyl hydrolase family 3 protein, similar to xylosidase GI:2102655 from (Aspergillus niger)
	448	2.86817	259307_at	0.00896	At3g05230	signal peptidase; signal peptidase subunit family protein, contains Pfam profile: PF04573 signal peptidase subunit		Protein degradation
	449	2.86774	257886_at	0.00173	At3g17060	pectinesterase; pectinesterase family protein, similar to pectinesterase GB:AAB57669 (Citrus sinensis); contains Pfam profile: PF01095 pectinesterase		Cell-wall modification
	450	2.8676	259343_s_at	0.0196	At3g03780	5-methyltetrahydropteroyltriglutamate-homocysteine S-methyltransferase; 5-methyltetrahydropteroyltriglutamate--homocysteine methyltransferase, putative / vitamin-B12-independent methionine synthase, putative / cobalamin-independent methionine synthase, putative, very strong similarity to SP|O50008 5-methyltetrahydropteroyltriglutamate--homocysteine methyltransferase (EC 2.1.1.14) (Vitamin-B12-ind…
	451	2.86304	263047_at	0.0134	At2g17630	phosphoserine transaminase/ transaminase; phosphoserine aminotransferase, putative, similar to Phosphoserine aminotransferase, chloroplast precursor (PSAT) (SP:Q96255) (Arabidopsis thaliana); contains TIGRFAM TIGR01364: phosphoserine aminotransferase; contains Pfam PF00266: aminotransferase, class V		Photosynthesis/chloroplast related
	452	2.86195	255629_at	0.00145	At4g00860	ATOZI1; putative pathogenesis-related protein whose transcript level is induced in response to ozone and pathogenic Pseudomonas strains.	ATOZI1, OZI1
	453	2.85177	254785_at	0.0442	At4g12730	FLA2 (fasciclin-like arabinogalactan-protein 2); AF333971 Arabidopsis thaliana fasciclin-like arabinogalactan-protein 2 (Fla2) mRNA, complete cds	FLA2
	454	2.84633	261284_at	0.0467	At1g35790	unknown protein; gypsy-like retrotransposon family (Athila), has a 1.3e-42 P-value blast match to GB:CAA57397 Athila ORF 1 (Arabidopsis thaliana)
	455	2.84448	260181_at	0.0254	At1g70710	CEL1; hydrolase, hydrolyzing O-glycosyl compounds; endo-1,4-beta-glucanase. Involved in cell elongation.	CEL1	Cell-wall modification
	456	2.84437	250861_at	0.0325	At5g04740	amino acid binding; ACT domain-containing protein, contains Pfam profile PF01842: ACT domain
	457	2.84405	263377_at	0.00188	At2g40220	ABI4 (ABA INSENSITIVE 4); DNA binding / transcription factor; encodes a member of the DREB subfamily A-3 of ERF/AP2 transcription factor family (ABI4). The protein contains one AP2 domain. There is only one member in this family. Involved in abscisic acid (ABA) signal transduction, ABA-mediated glucose response, and hexokinase-dependent sugar responses.	ABI4, GIN6, SUN6	ABA
	458	2.84304	253635_at	0.0171	At4g30620	unknown protein; expressed protein, contains Pfam domain PF02575: Uncharacterized BCR, YbaB family COG0718; contains similarity to complex interacting protein 9 (CIP9) GI: 32892212		Unannotated
	459	2.84074	264558_at	0.0152	At1g09600	ATP binding / kinase/ protein kinase/ protein serine/threonine kinase/ protein-tyrosine kinase; protein kinase family protein, contains Pfam domain, PF00069: Protein kinase domain		Cell cycle related
	460	2.82786	247373_at	0.00611	At5g63150	unknown protein; expressed protein		Unannotated
	461	2.8262	264696_at	0.0393	At1g70230	unknown protein; expressed protein		Unannotated
	462	2.81841	255958_at	0.016	At1g22150	SULTR1;3; sulfate transporter; mRNA for sulfate transporter Sultr1;3, complete cds	SULTR1;3
	463	2.81809	248735_at	0.0239	At5g48100	copper ion binding; laccase family protein / diphenol oxidase family protein, similar to laccase (Pinus taeda)(GI:13661197)
	464	2.8046	262848_at	0.0152	At1g14685	unknown protein; expressed protein		Unannotated
	465	2.80072	249811_at	0.0338	At5g23760	metal ion binding; heavy-metal-associated domain-containing protein, Pfam profile PF00403: Heavy-metal-associated domain
	466	2.79969	250206_at	8.29e-05	At5g14040	binding / transporter; mitochondrial phosphate transporter, identical to mitochondrial phosphate transporter GI:3318617 from (Arabidopsis thaliana)
	467	2.79329	251788_at	0.0112	At3g55420	unknown protein; expressed protein		Unannotated
	468	2.78845	258567_at	0.00764	At3g04080	ATAPY1 (APYRASE 1); calmodulin binding; Encodes an enzyme with ATPase and ADPase activity (an apyrase) that when mutated in combination with ATAPY2 causes a complete inhibition of pollen germination.	ATAPY1
	469	2.78677	258269_at	0.00662	At3g15690	unknown protein; biotin carboxyl carrier protein of acetyl-CoA carboxylase-related, contains weak similarity to Biotin carboxyl carrier protein of acetyl-CoA carboxylase, chloroplast precursor (BCCP) (Swiss-Prot:Q42533) (Arabidopsis thaliana)		Photosynthesis/chloroplast related
	470	2.78629	251714_at	0.0161	At3g56370	ATP binding / kinase/ protein serine/threonine kinase; leucine-rich repeat transmembrane protein kinase, putative, leucine-rich receptor-like protein kinase - Malus domestica, EMBL:AF053127	IRK
	471	2.78609	260841_at	0.0443	At1g29195	unknown protein; expressed protein		Unannotated
	472	2.78521	244960_at	0.000415	AtCg01020	RPL32; encodes a chloroplast ribosomal protein L32, a constituent of the large subunit of the ribosomal complex	RPL32	Translation associated
	473	2.77906	256237_at	0.00135	At3g12610	DRT100 (DNA-DAMAGE REPAIR/TOLERATION 100); protein binding; Plays role in DNA-damage repair/toleration. Partially complements RecA- phenotypes.	DRT100
	474	2.77525	252866_at	0.0189	At4g39840	unknown protein; expressed protein		Unannotated
	475	2.77494	252898_at	0.00401	At4g39500	CYP96A11; heme binding / iron ion binding / monooxygenase/ oxygen binding; member of CYP96A	CYP96A11
	476	2.77009	265873_at	0.0092	At2g01630	hydrolase, hydrolyzing O-glycosyl compounds; glycosyl hydrolase family 17 protein / beta-1,3-glucanase, putative, similar to beta-1,3-glucanase GI:15150341 from (Camellia sinensis)		Cell-wall modification
	477	2.75922	260774_at	0.00159	At1g78290	ATP binding / kinase/ protein kinase/ protein serine/threonine kinase/ protein-tyrosine kinase; serine/threonine protein kinase, putative, similar to serine-threonine protein kinase (Triticum aestivum) gi|2055374|gb|AAB58348
	478	2.75816	260242_at	0.0341	At1g63650	EGL3 (ENHANCER OF GLABRA3); DNA binding; Mutant has reduced trichomes, anthocyanin, and seed coat mucilage and abnormally patterned stomates. Encodes a bHLH Transcription Factor 1. The protein is functionally redundant with GL3 and TT8 and interacts with TTG1, the myb proteins GL1, PAP1 and 2, CPC and TRY, and it will form heterodimers with GL3. Expression in N (non-hair cell forming) cell layers…	ATMYC-2, BHLH002, BHLH2, EGL1, EGL3, MYC146	Stress
	479	2.75642	255578_at	0.00163	At4g01450	unknown protein; nodulin MtN21 family protein, similar to MtN21 GI:2598575 (root nodule development) from (Medicago truncatula)
	480	2.75547	267544_at	0.000248	At2g32720	B5 #4; member of Cytochromes b5	B5
	481	2.7545	246752_at	0.0416	At5g27890	unknown protein; expressed protein		Unannotated
	482	2.75115	251174_at	0.0489	At3g63200	nutrient reservoir; patatin-related, low similarity to patatin-like latex protein allergen Hev b 7 - Hevea brasiliensis, EMBL:AF113546; contains patatin domain PF01734
	483	2.74991	257071_at	0.0141	At3g28180	ATCSLC04; transferase, transferring glycosyl groups; encodes a gene similar to cellulose synthase	ATCSLC04
	484	2.74901	246983_at	0.0169	At5g67200	ATP binding / protein kinase/ protein serine/threonine kinase/ protein-tyrosine kinase; leucine-rich repeat transmembrane protein kinase, putative
	485	2.74785	253663_at	0.00495	At4g30160	VLN4 (ARABIDOPSIS THALIANA VILLIN 4); actin binding; Arabidopsis thaliana VILLIN4	VLN4	Cytoskeleton
	486	2.74673	248253_at	0.00968	At5g53290	DNA binding / transcription factor; encodes a member of the ERF (ethylene response factor) subfamily B-5 of ERF/AP2 transcription factor family. The protein contains one AP2 domain. There are 7 members in this subfamily.		Ethylene
	487	2.73269	264474_s_at	0.0192	At1g67090	ribulose-bisphosphate carboxylase; ribulose bisphosphate carboxylase small chain 1A / RuBisCO small subunit 1A (RBCS-1A) (ATS1A), identical to SP|P10795 Ribulose bisphosphate carboxylase small chain 1A, chloroplast precursor (EC 4.1.1.39) (RuBisCO small subunit 1A) {Arabidopsis thaliana}	ATS1A, RBCS-1A	Photosynthesis/chloroplast related
	488	2.73265	259638_at	0.00304	At1g52360	protein transporter; coatomer protein complex, subunit beta 2 (beta prime), putative, contains 7 WD-40 repeats (PF00400) (1 weak); similar to (SP:O55029) Coatomer beta' subunit (Beta'-coat protein) (Beta'-COP) (p102) (SP:O55029) (Mus musculus); similar to GI:298096 from (Homo sapiens)
	489	2.73114	262017_at	0.00261	At1g35550	GTP binding / translation elongation factor; elongation factor Tu C-terminal domain-containing protein, similar to SP|P13905 Elongation factor 1-alpha (EF-1-alpha) {Arabidopsis thaliana}; contains Pfam profile PF03143: Elongation factor Tu C-terminal domain		Translation associated
	490	2.72408	266460_at	0.00112	At2g47930	unknown protein; hydroxyproline-rich glycoprotein family protein, contains proline-rich extensin domains, INTERPRO:IPR002965
	491	2.7238	260000_at	0.00979	At1g68060	ATMAP70-1; microtubule binding; Encodes a microtubule associated protein (MAP70-1). Expressed in all tissues.		Cytoskeleton
	492	2.71854	251538_at	0.00641	At3g58660	structural constituent of ribosome; 60S ribosomal protein-related, contains weak similarity to 60S ribosomal protein L10A (CSA-19) (NEDD-6) (Swiss-Prot:P53026) (Mus musculus)		Translation associated
	493	2.71818	266552_at	8.81e-05	At2g46330	AGP16 (ARABINOGALACTAN PROTEIN 16); arabinogalactan protein (AGP16) mRNA, complete cds	AGP16
	494	2.71451	252058_at	0.0263	At3g52470	unknown protein; harpin-induced family protein / HIN1 family protein / harpin-responsive family protein, similar to harpin-induced protein hin1 ( GI:1619321) (Nicotiana tabacum)
	495	2.70774	255161_at	0.0482	At4g07830	unknown protein; gypsy-like retrotransposon family, has a 6.3e-159 P-value blast match to GB:CAA73042 polyprotein (Gypsy_Ty3-element) (Ananas comosus)
	496	2.70745	254319_at	0.00911	At4g22560	unknown protein; expressed protein		Unannotated
	497	2.70722	252121_at	0.00245	At3g51160	MUR1 (MURUS 1); Catalyzes the first step in the de novo synthesis of GDP-L-fucose.	MUR1
	498	2.70097	251981_at	0.0191	At3g53080	sugar binding; galactose-binding lectin family protein, contains Pfam domain PF02140: Galactose binding lectin domain
	499	2.6959	257309_at	0.0316	At3g28150	unknown protein; expressed protein		Unannotated
	500	2.69582	265918_at	0.00642	At2g15090	acyltransferase; fatty acid elongase, putative, similar to fatty acid elongase 1 (GI:881615)
	501	2.69553	257357_at	0.0212	At2g41050	unknown protein; PQ-loop repeat family protein / transmembrane family protein, similar to SP|Q10482 Seven transmembrane protein 1 {Schizosaccharomyces pombe}; contains Pfam profile PF04193: PQ loop repeat
	502	2.69453	245176_at	0.0264	At2g47440	heat shock protein binding / unfolded protein binding; DNAJ heat shock N-terminal domain-containing protein, contains Pfam profiles PF00226: DnaJ domain, PF00515: TPR Domain; similar to GP|2104534|AF001308 (T10M13.11)		Heat Shock
	503	2.69429	256796_at	0.0296	At3g22210	unknown protein; expressed protein		Unannotated
	504	2.69252	246730_at	0.00237	At5g28060	structural constituent of ribosome; 40S ribosomal protein S24 (RPS24B), 40S ribosomal protein S19, Cyanophora paradoxa, EMBL:CPA245654		Translation associated
	505	2.69233	262637_at	0.0382	At1g06640	unknown protein; 2-oxoglutarate-dependent dioxygenase, putative, similar to 2A6 (GI:599622) and tomato ethylene synthesis regulatory protein E8 (SP|P10967); contains Pfam profile: PF00671 Iron/Ascorbate oxidoreductase family		Ethylene
	506	2.69081	250906_at	0.000136	At5g03650	SBE2.2 (STARCH BRANCHING ENZYME 2.2); Encodes starch branching enzyme (E.C.2.4.1.18) similar to SBE2 from maize and rice. Expressed throughout the plant and highest in seedlings and cauline leaves.	SBE2, SBE2-2
	507	2.68723	261926_at	0.00085	At1g22530	transporter; SEC14 cytosolic factor family protein / phosphoglyceride transfer family protein, contains Pfam PF00650 : CRAL/TRIO domain; contains Pfam PF03765 : CRAL/TRIO, N-terminus; similar to SEC14-like protein 2 (Alpha-tocopherol associated protein) (TAP) (bTAP) (Fragment) (SP:P58875) {Bos taurus}
	508	2.68613	256525_at	0.0171	At1g66180	pepsin A; aspartyl protease family protein, contains Pfam PF00026: Eukaryotic aspartyl protease profile; similar to CND41, chloroplast nucleoid DNA binding protein (GI:2541876) (Nicotiana tabacum)		Protein degradation
	509	2.68578	267175_s_at	9.76e-05	At2g37620	ACT1 (ACTIN 1); structural constituent of cytoskeleton; Member of the actin gene family. Expressed in mature pollen.	AAC1	Cytoskeleton
	510	2.68298	247942_at	0.0193	At5g57120	unknown protein; expressed protein, weak similarity to SP|Q14978 Nucleolar phosphoprotein p130 {Homo sapiens}		Unannotated
	511	2.68005	256030_at	0.0104	At1g34110	ATP binding / protein kinase/ protein serine/threonine kinase/ protein-tyrosine kinase; leucine-rich repeat transmembrane protein kinase, putative, contains similarity to receptor protein kinase-like protein GI:10177178 from (Arabidopsis thaliana)
	512	2.67986	264488_s_at	0.00144	At1g27330	unknown protein; expressed protein, similar to EST gb|AA650671 and gb|T20610		Unannotated
	513	2.67829	267358_at	0.0278	At2g39890	ProT1; amino acid permease; Encodes a proline transporter with affinity for gly betaine, proline and GABA. Protein is expressed in the vascular tissue, specifically the phloem.	PROT1	Protein degradation
	514	2.67208	259466_at	0.0366	At1g19050	ARR7 (RESPONSE REGULATOR 7); transcription regulator/ two-component response regulator; ARR7 mRNA for response regulator 7, complete cds	ARR7	Cytokinin
	515	2.66916	257673_at	0.0156	At3g20370	unknown protein; meprin and TRAF homology domain-containing protein / MATH domain-containing protein, similar to ubiquitin-specific protease 12 (Arabidopsis thaliana) GI:11993471; contains Pfam profile PF00917: MATH domain		Protein degradation
	516	2.66514	251415_at	0.0488	At3g60380	unknown protein; expressed protein		Unannotated
	517	2.66274	267279_at	0.00484	At2g19460	unknown protein; expressed protein		Unannotated
	518	2.65594	263758_s_at	0.0161	At2g21260	oxidoreductase; mannose 6-phosphate reductase (NADPH-dependent), putative, similar to NADPH-dependent mannose 6-phosphate reductase (Apium graveolens)(GI:1835701), NADP-dependent D-sorbitol-6-phosphate dehydrogenase (Malus domestica)(SP|P28475)
	519	2.65356	266167_at	0.000413	At2g38860	YLS5; AB047808 Arabidopsis thaliana YLS5 mRNA for protease I (pfpI)-like protein, complete cds	YLS5	Protein degradation
	520	2.64908	265117_at	0.00253	At1g62500	lipid binding; protease inhibitor/seed storage/lipid transfer protein (LTP) family protein, similar to auxin down regulated GB:X69640 GI:296442 from (Glycine max); contains Pfam profile PF00234: Protease inhibitor/seed storage/LTP family		Auxin
	521	2.64749	266794_at	0.0251	At2g02980	unknown protein; pentatricopeptide (PPR) repeat-containing protein, contains Pfam profile PF01535: PPR repeat
	522	2.6464	260521_at	0.0189	At2g41740	VLN2 (VILLIN 2); actin binding; villin 2 (VLN2) mRNA, complete cds	VLN2	Cytoskeleton
	523	2.64477	261080_at	0.0122	At1g07370	PCNA1 (PROLIFERATING CELLULAR NUCLEAR ANTIGEN); DNA binding / DNA polymerase processivity factor; Encodes putative proliferating cell nuclear antigen involved in cell cycle regulation.	PCNA	Cell cycle related
	524	2.64444	254803_at	0.0321	At4g13100	calmodulin binding / protein binding / zinc ion binding; zinc finger (C3HC4-type RING finger) family protein, contains Pfam profile: PF00097 zinc finger, C3HC4 type (RING finger)
	525	2.64317	248646_at	0.0022	At5g49100	unknown protein; expressed protein		Unannotated
	526	2.63683	246842_at	0.00882	At5g26731	unknown protein; expressed protein		Unannotated
	527	2.63596	252912_at	0.0156	At4g39200	structural constituent of ribosome; 40S ribosomal protein S25 (RPS25E), ribosomal protein S25, Lycopersicon esculentum, PIR2:S40089	RPS25B	Translation associated
	528	2.63166	248696_at	0.00393	At5g48360	actin binding; formin homology 2 domain-containing protein / FH2 domain-containing protein, contains formin homology 2 domain, Pfam:PF02181		Cytoskeleton
	529	2.62938	267310_at	0.00686	At2g34680	AIR9; protein binding; isolated from differential screening of a cDNA library from auxin-treated root culture. sequence does not show homology to any known proteins and is predicted to be extracellular.	AIR9	Auxin
	530	2.6289	255104_at	0.00227	At4g08685	SAH7; Encodes a protein, expressed in leaves, with similarity to pollen allergens.	SAH7
	531	2.62666	262744_at	0.0162	At1g28680	transferase; transferase family protein, similar to elicitor inducible gene product EIG-I24 (Nicotiana tabacum) (gi:10798748); contains Pfam transferase family domain PF00248
	532	2.62429	254363_at	0.0166	At4g22010	SKS4; copper ion binding; multi-copper oxidase type I family protein, similar to pollen-specific BP10 protein (SP|Q00624)(Brassica napus); contains Pfam profile: PF00394 Multicopper oxidase
	533	2.62426	248419_at	0.00729	At5g51550	unknown protein; phosphate-responsive 1 family protein, similar to phi-1 (phosphate-induced gene) (Nicotiana tabacum) GI:3759184; contains Pfam profile PF04674: Phosphate-induced protein 1 conserved region
	534	2.61301	265830_at	0.0426	At2g14470	unknown protein; pseudogene, similar to putative helicase, low similarity to SP|Q9UUA2 DNA repair and recombination protein pif1, mitochondrial precursor {Schizosaccharomyces pombe}; blastp match of 39% identity and 1.1e-272 P-value to GP|14140296|gb|AAK54302.1|AC034258_20|AC034258 putative helicase {Oryza sativa (japonica cultivar-group)}
	535	2.59707	248891_at	0.00693	At5g46280	ATP binding / DNA binding / DNA-dependent ATPase/ nucleoside-triphosphatase/ nucleotide binding; DNA replication licensing factor, putative, similar to SP|Q43704 DNA replication licensing factor MCM3 homolog (Replication origin activator) (ROA protein) {Zea mays}; contains Pfam profile PF00493: MCM2/3/5 family
	536	2.5939	247196_at	0.0108	At5g65510	DNA binding / transcription factor; similar to ovule development protein, putative [Arabidopsis thaliana] (TAIR:At5g10510.1); similar to AP2/EREBP transcription factor BABY BOOM1 [Brassica napus] (GB:AAM33802.1); contains InterPro domain Pathogenesis-related transcriptional factor and ERF (InterPro:IPR001471)
	537	2.59053	264895_at	0.0187	At1g23100	ATP binding; 10 kDa chaperonin, putative, similar to 10 kDa chaperonin SP:P34893 from (Arabidopsis thaliana)
	538	2.59042	247432_at	0.0134	At5g62500	ATEB1B; microtubule binding; encodes a homolog of animal microtubule-end-binding protein. There are two other members of this family. EB1 forms foci at regions where the minus ends of microtubules are gathered during mitosis and early cytokinesis.	ATEB1B	Cytoskeleton
	539	2.58643	252077_at	0.00798	At3g51720	unknown protein; expressed protein, contains Pfam PF05701: Plant protein of unknown function (DUF827)		Unannotated
	540	2.58425	259760_at	0.0026	At1g77580	unknown protein; myosin heavy chain-related, low similarity to SP|P08799 Myosin II heavy chain, non muscle {Dictyostelium discoideum}
	541	2.57656	245270_at	0.0396	At4g14960	TUA6; encodes alpha-tubulin	TUA6, DL3520C, TUBA6	Cytoskeleton
	542	2.57277	260685_at	0.000815	At1g17650	phosphogluconate dehydrogenase (decarboxylating); similar to 6-phosphogluconate dehydrogenase NAD-binding domain-containing protein [Arabidopsis thaliana] (TAIR:At3g25530.1); similar to putative gamma hydroxybutyrate dehydrogenase [Oryza sativa (japonica cultivar-group)] (GB:NP_918497.1); contains InterPro domain 6-phosphogluconate dehydrogenase, NAD binding domain (InterPro:IPR006115)
	543	2.57227	253245_at	0.0031	At4g34590	GBF6; DNA binding / transcription factor; transcription factor GBF6 (GBF6) mRNA, complete cds	GBF6
	544	2.56907	246550_at	0.0124	At5g14920	unknown protein; gibberellin-regulated family protein, similar to SP|P46689 Gibberellin-regulated protein 1 precursor {Arabidopsis thaliana}; contains Pfam profile PF02704: Gibberellin regulated protein		Gibberellin
	545	2.56861	256746_at	0.0168	At3g29320	phosphorylase/ transferase, transferring glycosyl groups; glucan phosphorylase, putative, similar to alpha-glucan phosphorylase, L isozyme 1 precursor GB:P04045 from (Solanum tuberosum) (J. Biochem. 106 (4), 691-695 (1989))
	546	2.56792	264532_at	0.0123	At1g55740	hydrolase, hydrolyzing O-glycosyl compounds; alkaline alpha galactosidase, putative, similar to alkaline alpha galactosidase I (Cucumis melo) GI:29838629; contains Pfam profile PF05691: Raffinose synthase or seed imbibition protein Sip1		Cell-wall modification
	547	2.56752	247190_at	0.0434	At5g65420	CYCD4;1; cyclin-dependent protein kinase regulator; encodes a D-type cyclin that physically interacts with CDC2A and is expressed during vascular tissue development, embryogenesis, and formation of lateral root primordia.	CYCD4;1	Cell cycle related
	548	2.56598	257341_at	0.0266	At2g10400	unknown protein; Mutator-like transposase family, has a 3.7e-61 P-value blast match to Q9S9L6 /322-461 Pfam PF03108 MuDR family transposase (MuDr-element domain)
	549	2.56222	265144_at	0.00113	At1g51170	kinase; protein kinase family protein
	550	2.55956	250168_at	0.00175	At5g15320	unknown protein; expressed protein, predicted protein, Arabidopsis thaliana		Unannotated
	551	2.55649	248438_at	0.0219	At5g51230	EMF2 (EMBRYONIC FLOWER 2); transcription factor; Polycomb group protein with zinc finger domain involved in negative regulation of reproductive development	CYR1, EMF2
	552	2.55357	253286_at	0.0226	At4g34260	unknown protein; expressed protein		Unannotated
	553	2.55289	261193_at	0.0138	At1g32920	unknown protein; expressed protein		Unannotated
	554	2.55195	265802_at	0.0218	At2g35733	unknown protein; expressed protein		Unannotated
	555	2.55132	265339_at	0.00324	At2g18230	inorganic diphosphatase/ magnesium ion binding / pyrophosphatase; inorganic pyrophosphatase (soluble) (PPA) / pyrophosphate phospho-hydrolase / PPase, nearly identical to SP|P21216 Soluble inorganic pyrophosphatase (EC 3.6.1.1) (Pyrophosphate phospho- hydrolase) (PPase) {Arabidopsis thaliana}	PPA
	556	2.55066	251236_at	0.0296	At3g62380	unknown protein; expressed protein, weak similarity to S locus F-box (SLF)-S2 protein (Antirrhinum hispanicum) GI:13161526		Unannotated
	557	2.54783	262168_at	0.0333	At1g74730	unknown protein; expressed protein		Unannotated
	558	2.54726	254390_at	0.0443	At4g21940	CPK15; ATP binding / calcium ion binding / calcium- and calmodulin-dependent protein kinase/ kinase/ protein kinase/ protein serine/threonine kinase/ protein-tyrosine kinase; member of Calcium Dependent Protein Kinase	CPK15
	559	2.54353	261767_s_at	0.00883	At1g15500	ATP:ADP antiporter; chloroplast ADP, ATP carrier protein, putative / ADP, ATP translocase, putative / adenine nucleotide translocase, putative, strong similarity to SP|Q39002 Chloroplast ADP,ATP carrier protein 1, chloroplast precursor (ADP/ATP translocase 1) (Adenine nucleotide translocase 1) {Arabidopsis thaliana}; contains Pfam profile PF03219: TLC ATP/ADP transporter	AATP2	Photosynthesis/chloroplast related
	560	2.53689	246932_at	0.00209	At5g25190	DNA binding / transcription factor; encodes a member of the ERF (ethylene response factor) subfamily B-6 of ERF/AP2 transcription factor family. The protein contains one AP2 domain. There are 12 members in this subfamily including RAP2.11.		Ethylene
	561	2.53579	263373_at	0.00732	At2g20515	unknown protein; expressed protein		Unannotated
	562	2.53381	250054_at	0.0153	At5g17860	calcium:sodium antiporter/ cation:cation antiporter; cation exchanger, putative (CAX7), contains similarity to SWISS-PROT:Q9HC58 NKX3_HUMAN Sodium/potassium/calcium exchanger 3 precursor {Homo sapiens}; Ca2+:Cation Antiporter (CaCA) Family member PMID:11500563
	563	2.53201	249187_at	0.0323	At5g43060	cysteine-type endopeptidase/ cysteine-type peptidase; cysteine proteinase, putative / thiol protease, putative, similar to cysteine proteinase RD21A precursor (thiol protease) GI:435619, SP:P43297 from (Arabidopsis thaliana)		Protein degradation
	564	2.52881	264340_at	0.0454	At1g70280	unknown protein; NHL repeat-containing protein, contains Pfam profile PF01436: NHL repeat
	565	2.52834	259599_at	0.00646	At1g28110	SCPL45; catalytic/ serine carboxypeptidase; serine carboxypeptidase S10 family protein, similar to H.vulgare gene encoding serine carboxypeptidase II, CP-MII GI:1731989		Protein degradation
	566	2.52762	261237_at	0.0194	At1g32980	subtilase; subtilisin-like serine protease-related, similar to subtilase SP1 (Oryza sativa) GI:9957714		Protein degradation
	567	2.52634	251476_at	0.00466	At3g59670	unknown protein; expressed protein, similar to expressed protein [Arabidopsis thaliana] (TAIR:At4g37440.1); similar to unknown protein [Oryza sativa (japonica cultivar-group)] (GB:AAV32239.1)		Unannotated
	568	2.52623	261331_at	0.015	At1g44930	unknown protein; expressed protein		Unannotated
	569	2.52485	258958_at	0.000278	At3g01390	VMA10 (VACUOLAR MEMBRANE ATPASE 10); Subunit G of the vacuolar membrane ATPAse complex	VMA10, AVMA10, VAG1, VATG1
	570	2.52199	267554_at	0.0225	At2g32790	ubiquitin conjugating enzyme/ ubiquitin-like activating enzyme; ubiquitin-conjugating enzyme, putative, similar to ubiquitin conjugating enzyme from (Oryza sativa) GI:1373001, {Arabidopsis thaliana} SP|P35134, SP|P35131; contains Pfam profile PF00179: Ubiquitin-conjugating enzyme
	571	2.51193	247850_at	0.0194	At5g58150	ATP binding / protein kinase/ protein serine/threonine kinase/ protein-tyrosine kinase; leucine-rich repeat transmembrane protein kinase, putative
	572	2.50778	253970_at	0.0406	At4g26510	ATP binding / kinase/ uracil phosphoribosyltransferase/ uridine kinase; uracil phosphoribosyltransferase / UMP pyrophosphorylase (UPT1), nearly identical to SP|O65583 Uracil phosphoribosyltransferase (EC 2.4.2.9) (UMP pyrophosphorylase) (UPRTase) {Arabidopsis thaliana}	UPT1
	573	2.50627	253008_at	0.0431	At4g38210	ATEXPA20 (ARABIDOPSIS THALIANA EXPANSIN A20); expansin -like protein. Naming convention from the Expansin Working Group (Kende et al, 2004. Plant Mol Bio)	AT-EXP20, EXP20	Cell-wall modification
	574	2.50368	263016_at	0.00451	At1g23410	protein binding / structural constituent of ribosome; ubiquitin extension protein, putative / 40S ribosomal protein S27A (RPS27aA), strong similarity to ubiquitin extension protein (UBQ5) GB:AAA32906 GI:166934 from (Arabidopsis thaliana)		Translation associated
	575	2.5033	267035_at	0.0216	At2g38400	AGT3 (ALANINE:GLYOXYLATE AMINOTRANSFERASE 3); alanine-glyoxylate transaminase/ pyridoxal phosphate binding / transaminase; alanine:glyoxylate aminotransferase 2 homolog (AGT3) mRNA,	AGT3
	576	2.50285	258920_at	0.000369	At3g10520	AHB2; class 2 non-symbiotic hemoglobin	AHB2, GLB2
	577	2.49868	247365_at	0.00927	At5g63220	unknown protein; expressed protein, contains Pfam PF04190: Protein of unknown function (DUF410)		Unannotated
	578	2.49682	251519_at	0.00383	At3g59400	GUN4; GUN, genomes uncoupled, is necessary for coupling the expression of some nuclear genes to the functional state of the chloroplast. Binds to the magnesium chelatase complex and promotes formation of the substrate,a tetrapyrrole signaling molecule.	GUN4	Photosynthesis/chloroplast related
	579	2.49423	263264_at	0.00107	At2g38810	DNA binding; histone H2A, putative, strong similarity to histone H2A.F/Z Arabidopsis thaliana GI:2407800; contains Pfam profile PF00125 Core histone H2A/H2B/H3/H4		Cell cycle related
	580	2.49238	248839_at	0.0124	At5g46690	DNA binding / transcription factor; basic helix-loop-helix (bHLH) family protein, contains similarity to bHLH DNA-binding protein
	581	2.49089	256248_at	0.00312	At3g66652	unknown protein; fip1 motif-containing protein, contains Pfam profile PF05182: Fip1 motif
	582	2.48836	264529_at	0.00577	At1g30820	CTP synthase/ catalytic; CTP synthase, putative / UTP--ammonia ligase, putative, similar to SP|P17812 CTP synthase (EC 6.3.4.2) (UTP--ammonia ligase) {Homo sapiens}; contains Pfam profile PF00117: glutamine amidotransferase class-I; similar to ESTs gb|AA660762, gb|AA220982, dbj|AU008137, gb|AI054783, and gb|AA100804
	583	2.488	257713_at	0.0025	At3g27380	SDH2-1; One of three isoforms of the iron-sulfur component of the succinate dehydrogenase complex, a component of the mitochondrial respiratory chain complex II. The product of the nuclear encoded gene is imported into the mitochondrion.	SDH2-1	Krebs cycle
	584	2.48296	247959_at	0.0168	At5g57080	unknown protein; expressed protein		Unannotated
	585	2.47626	253437_at	0.000995	At4g32460	unknown protein; expressed protein, contains Pfam profile PF04862: Protein of unknown function, DUF642		Unannotated
	586	2.47573	245412_at	0.0456	At4g17280	dopamine beta-monooxygenase; auxin-responsive family protein, similar to auxin-induced protein AIR12 (GI:11357190) (Arabidopsis thaliana)	DL4675C	Auxin
	587	2.47355	266205_s_at	0.000291	At2g27860	AXS1 (UDP-D-APIOSE/UDP-D-XYLOSE SYNTHASE 1); Encodes UDP-d-apiose/UDP-d-xylose synthase that requires NAD+ for enzymatic activity and is strongly inhibited by UDP-d-galacturonate.	AXS1
	588	2.4723	248861_at	0.0338	At5g46700	unknown protein; senescence-associated protein, putative, similar to senescence-associated protein 5 (Hemerocallis hybrid cultivar) gi|3551954|gb|AAC34855
	589	2.46954	249253_at	0.00212	At5g42060	unknown protein; expressed protein		Unannotated
	590	2.46661	248557_at	0.00255	At5g49980	ubiquitin-protein ligase; transport inhibitor response protein, putative, E3 ubiquitin ligase SCF complex F-box subunit; similar to F-box containing protein TIR1 GI:13249030 from (Populus tremula x Populus tremuloides)
	591	2.46279	249142_at	0.0202	At5g43220	unknown protein; hypothetical protein, similar to unknown protein (gb|AAF03435.1)		Unannotated
	592	2.46173	257229_at	0.0126	At3g16490	calmodulin binding; calmodulin-binding family protein, contains IQ calmodulin-binding motif, Pfam:PF00612
	593	2.4612	261529_at	0.0247	At1g14430	unknown protein; glyoxal oxidase-related, low similarity to glyoxal oxidase precursor (glx1) (Phanerochaete chrysosporium) GI:1050302
	594	2.46035	256916_at	0.00304	At3g24050	transcription factor; GATA transcription factor 1 (GATA-1), identical to GATA transcription factor 1 (AtGATA-1) GB:Y13648 (Arabidopsis thaliana)	GATA-1
	595	2.45963	263083_at	0.0153	At2g27190	PAP1 (PURPLE ACID PHOSPHATASE 1); hydrolase/ protein serine/threonine phosphatase; Arabidopsis thaliana secreted purple acid phosphatase precursor	PAP1, PAP12
	596	2.45536	252954_at	0.0028	At4g38660	unknown protein; thaumatin, putative, similar to thaumatin-like protein (Arabidopsis thaliana) GI:2435406, thaumatin-like protein precursor (Pyrus pyrifolia) GI:3241854; contains Pfam profile PF00314: Thaumatin family
	597	2.44312	251323_at	0.000281	At3g61580	oxidoreductase/ sphingolipid delta-4 desaturase; delta-8 sphingolipid desaturase (SLD1), identical to delta-8 sphingolipid desaturase GI:3819710 from (Arabidopsis thaliana); contains Pfam profile PF00487: Fatty acid desaturase; contains Pfam profile PF00173: Heme/Steroid binding domain	SLD1
	598	2.43927	247056_at	0.00495	At5g66750	DDM1 (DECREASED DNA METHYLATION 1); helicase; Protein is similar to SWI2/SNF2 chromatin remodeling proteins. Involved in gene silencing and maintenance of DNA methylation and histone methylation.	DDM1, SOM1, SOM4	Cell cycle related
	599	2.43674	256461_s_at	0.00347	At4g18440	adenylosuccinate lyase/ catalytic; adenylosuccinate lyase, putative / adenylosuccinase, putative, similar to SP|P25739 Adenylosuccinate lyase (EC 4.3.2.2) (Adenylosuccinase) {Escherichia coli}; contains Pfam profile PF00206: Lyase
	600	2.43516	253600_at	0.00115	At4g30810	SCPL29; catalytic/ serine carboxypeptidase; serine carboxypeptidase S10 family protein, similar to serine-type carboxypeptidase (SP:P55748) (Hordeum vulgare)		Protein degradation
	601	2.43464	262593_at	4.96e-06	At1g15120	ubiquinol-cytochrome-c reductase; ubiquinol-cytochrome C reductase complex 7.8 kDa protein, putative / mitochondrial hinge protein, putative, similar to SP|P48504 Ubiquinol-cytochrome C reductase complex 7.8 kDa protein (EC 1.10.2.2) (Mitochondrial hinge protein) (CR7) {Solanum tuberosum}; contains Pfam profile PF02320: Ubiquinol-cytochrome C reductase hinge protein
	602	2.43433	256460_at	0.0421	At1g36240	structural constituent of ribosome; 60S ribosomal protein L30 (RPL30A), similar to GI:6984132 from (Euphorbia esula)		Translation associated
	603	2.43126	254515_at	0.0452	At4g20270	ATP binding / protein kinase/ protein serine/threonine kinase/ protein-tyrosine kinase; leucine-rich repeat transmembrane protein kinase, putative, CLAVATA1 receptor kinase, Arabidopsis th., PATX:G2160756
	604	2.4299	249469_at	0.0272	At5g39320	UDP-glucose 6-dehydrogenase; UDP-glucose 6-dehydrogenase, putative, very strong similarity to SP|Q96558 UDP-glucose 6-dehydrogenase (EC 1.1.1.22) (UDP-Glc dehydrogenase) (UDP-GlcDH) (UDPGDH) {Glycine max}; contains Pfam profiles PF03721: UDP-glucose/GDP-mannose dehydrogenase family NAD binding domain, PF00984: UDP-glucose/GDP-mannose dehydrogenase family central domain, PF03720: UDP-glucose/GDP-m…
	605	2.42923	266412_at	0.0486	At2g38720	unknown protein; microtubule associated protein (MAP65/ASE1) family protein, low similarity to myosin (Schistosoma japonicum) GI:3941320; contains Pfam profile PF03999: Microtubule associated protein (MAP65/ASE1 family)		Cytoskeleton
	606	2.4278	266295_at	0.0451	At2g29550	TUB7; Encodes a beta-tubulin that is expressed in leaves, roots and flowers.	TUB7, TUBB7	Cytoskeleton
	607	2.42767	256096_at	0.0194	At1g13650	unknown protein; expressed protein		Unannotated
	608	2.42586	261916_at	0.00327	At1g65910	ANAC028; transcription factor; no apical meristem (NAM) family protein, similar to jasmonic acid 2 GI:6175246 from (Lycopersicon esculentum); similar to NAC2 (GI:6456751) {Arabidopsis thaliana}		Jasmonic acid
	609	2.42119	248658_at	0.0364	At5g48600	ATSMC3; ATP binding; member of SMC subfamily	ATSMC3	DNA repair
	610	2.41805	253607_at	0.00365	At4g30330	unknown protein; small nuclear ribonucleoprotein E, putative / snRNP-E, putative / Sm protein E, putative, similar to SWISS-PROT:P08578 small nuclear ribonucleoprotein E (snRNP-E) (Sm protein E, Sm-E, SmE) (Chicken)
	611	2.41663	252786_at	0.000731	At3g42670	CHR38; ATP binding / ATP-dependent helicase/ DNA binding / helicase/ nucleic acid binding; SNF2 domain-containing protein / helicase domain-containing protein, low similarity to SP|P41410 DNA repair protein rhp54 (RAD54 homolog) {Schizosaccharomyces pombe}; contains PFam profiles PF00271: Helicase conserved C-terminal domain, PF00176: SNF2 family N-terminal domain
	612	2.41609	260580_at	0.00295	At2g47390	unknown protein; expressed protein		Unannotated
	613	2.41478	251179_at	0.000805	At3g63460	EMB2221; WD-40 repeat family protein, hypothetical protein contains similarity to ec31p (Oryza sativa) gi|13928450|dbj|BAB47154; contains Pfam profile PF00400: WD domain, G-beta repeat		Unannotated
	614	2.41428	255949_at	0.0166	At1g22080	unknown protein; expressed protein		Unannotated
	615	2.41235	245029_at	0.0174	At2g26580	transcription factor; plant-specific transcription factor YABBY family protein, contains Pfam profile: PF04690 YABBY protein
	616	2.40978	245254_at	0.0154	At4g14680	APS3; sulfate adenylyltransferase (ATP); ATP sulfurylase	APS3, DL3380C
	617	2.40973	262784_at	0.00575	At1g10760	SEX1 (STARCH EXCESS 1); Encodes an alpha-glucan, water dikinase required for starch degradation. Involved in cold-induced freezing tolerance.	SEX1, SOP, SOP1	Stress
	618	2.4089	253590_at	0.0104	At4g30850	unknown protein; expressed protein, contains Pfam domain, PF03006: Uncharacterised protein family (Hly-III / UPF0073)		Unannotated
	619	2.40668	249581_at	0.0137	At5g37600	ATGSR1; glutamate-ammonia ligase; encodes a glutamate ammonia lyase	ATGSR1
	620	2.40562	264056_at	0.0181	At2g28510	DNA binding / transcription factor; Dof-type zinc finger domain-containing protein, similar to elicitor-responsive Dof protein ERDP GI:6092016 from (Pisum sativum)
	621	2.39852	258896_at	0.0278	At3g05710	SYP43; t-SNARE; member of SYP4 Gene Family	SYP43
	622	2.39842	246184_at	0.00432	At5g20950	hydrolase, hydrolyzing O-glycosyl compounds; glycosyl hydrolase family 3 protein, beta-D-glucan exohydrolase, Nicotiana tabacum, EMBL:AB017502
	623	2.39838	263238_at	0.0113	At2g16580	unknown protein; auxin-responsive protein, putative, similar to auxin-induced protein TGSAUR21 (GI:10185818) (Tulipa gesneriana)		Auxin
	624	2.39761	248334_s_at	0.0025	At5g52370	unknown protein; expressed protein		Unannotated
	625	2.39733	247625_at	0.0495	At5g60200	DNA binding / transcription factor; Dof-type zinc finger domain-containing protein, similar to dof6 zinc finger protein GI:5689615 from (Arabidopsis thaliana)
	626	2.39287	248747_at	0.0383	At5g47930	structural constituent of ribosome; 40S ribosomal protein S27 (RPS27D)		Translation associated
	627	2.39145	267064_at	0.00348	At2g41110	ATCAL4; calcium ion binding; Encodes a touch-inducible calmodulin-related protein.	ATCAL4, CAM5
	628	2.39142	258100_at	0.0248	At3g23550	antiporter/ drug transporter/ transporter; MATE efflux family protein, similar to ripening regulated protein DDTFR18 (Lycopersicon esculentum) GI:12231296; contains Pfam profile: PF01554 uncharacterized membrane protein family
	629	2.38982	262285_at	0.0135	At1g68680	unknown protein; expressed protein		Unannotated
	630	2.38776	264286_at	0.014	At1g61870	unknown protein; pentatricopeptide (PPR) repeat-containing protein, contains Pfam profile PF01535: PPR repeat
	631	2.38725	261729_s_at	0.0232	At1g47840	ATP binding / hexokinase; hexokinase, putative, similar to hexokinase 1 (Arabidopsis thaliana) Swiss-Prot:Q42525		Glycolysis and gluconeogenesis
	632	2.38681	253237_at	0.00854	At4g34240	ALDH3I1; aldehyde dehydrogenase; Aldehyde dehydrogenase induced by ABA and dehydration	ALDH3	Glycolysis and gluconeogenesis
	633	2.38576	262434_at	0.00443	At1g47670	amino acid permease; amino acid transporter family protein, similar to lysine and histidine specific transporter GI:2576361 from (Arabidopsis thaliana); contains Pfam profile PF01490: Transmembrane amino acid transporter protein		Protein degradation
	634	2.38494	262105_at	0.00852	At1g02810	enzyme inhibitor/ pectinesterase; pectinesterase family protein, contains Pfam profile: PF01095 pectinesterase		Cell-wall modification
	635	2.38477	252212_at	0.0216	At3g50310	MAPKKK20; ATP binding / kinase/ protein kinase/ protein serine/threonine kinase/ protein-tyrosine kinase; member of MEKK subfamily	MAPKKK20
	636	2.38389	261239_at	0.00714	At1g32930	transferase, transferring glycosyl groups / transferase, transferring hexosyl groups; galactosyltransferase family protein, contains Pfam profile: PF01762 galactosyltransferase
	637	2.37992	261412_at	0.00465	At1g07890	APX1; L-ascorbate peroxidase; Encodes a cytosolic ascorbate peroxidase. Ascorbate peroxidases scavenge hydrogen peroxide in the cytosol and chloroplasts of plants.	APX1, ATHAPX1	Photosynthesis/chloroplast related
	638	2.3795	266150_s_at	0.00417	At2g12290	unknown protein; expressed protein		Unannotated
	639	2.37511	255576_at	0.0148	At4g01440	unknown protein; nodulin MtN21 family protein, similar to MtN21 GI:2598575 (root nodule development) from (Medicago truncatula)
	640	2.372	266537_at	0.00738	At2g16860	unknown protein; GCIP-interacting family protein, similar to GCIP-interacting protein mp29 (GI:27372623) (Mus musculus); similar to GCIP-interacting protein P29 (GI:11967379) (Homo sapiens)
	641	2.37136	264788_at	0.0275	At2g17880	heat shock protein binding / unfolded protein binding; DNAJ heat shock protein, putative, similar to J11 protein (Arabidopsis thaliana) GI:9843641; contains Pfam profile PF00226 DnaJ domain		Heat Shock
	642	2.37103	256077_at	0.00376	At1g18090	DNA binding / nuclease; exonuclease, putative, similar to Swiss-Prot:P53695 exonuclease I (EXO I) (Schizosaccharomyces pombe)		DNA repair
	643	2.37054	249013_at	0.00325	At5g44700	ATP binding / protein kinase/ protein serine/threonine kinase/ protein-tyrosine kinase; leucine-rich repeat transmembrane protein kinase, putative
	644	2.37048	266698_at	0.0291	At2g19830	unknown protein; SNF7 family protein, contains Pfam domain, PF03357: SNF7 family
	645	2.37012	252373_at	0.0291	At3g48090	EDS1 (ENHANCED DISEASE SUSCEPTIBILITY 1); signal transducer/ triacylglycerol lipase; Component of R gene-mediated disease resistance in Arabidopsis thaliana with homology to eukaryotic lipases.	EDS1
	646	2.36853	252305_at	0.00819	At3g49240	EMB1796; pentatricopeptide (PPR) repeat-containing protein, contains Pfam profile PF01535: PPR repeat
	647	2.36094	256832_at	0.0232	At3g22880	ATDMC1 (RECA-LIKE GENE); ATP binding / DNA binding / DNA-dependent ATPase/ damaged DNA binding / nucleoside-triphosphatase/ nucleotide binding; Expression of the AtDMC1 is restricted to pollen mother cells in anthers and to megaspore mother cells in ovules. Similar to meiosis-specific yeast DMC gene.	ATDMC1, DMC1, LIM15	DNA repair
	648	2.35953	255297_x_at	0.0286	At4g04820	unknown protein; expressed protein		Unannotated
	649	2.35941	252679_at	0.00277	At3g44260	ribonuclease/ transcriptional repressor; CCR4-NOT transcription complex protein, putative, similar to SWISS-PROT:Q9UFF9 CCR4-NOT transcription complex, subunit 8 (CAF1-like protein, CALIFp) (Homo sapiens)
	650	2.3587	252425_at	0.0371	At3g47620	transcription factor; TCP family transcription factor, putative, auxin-induced basic helix-loop-helix transcription factor - Gossypium hirsutum, EMBL:AF165924		Auxin
	651	2.35623	262145_at	0.0201	At1g52730	nucleotide binding; transducin family protein / WD-40 repeat family protein, contains 7 WD-40 repeats (PF00400); similar to UNR-interacting protein (WD-40 repeat protein PT-WD) (SP:Q9Y3F4) (Homo sapiens)
	652	2.35592	255479_at	0.0371	At4g02380	SAG21 (SENESCENCE-ASSOCIATED GENE 21); Encodes late embryogenesis abundant protein, mRNA levels are elevated in response to various stresses.	SAG21	Seed storage proteins/Late Embryogenesis Abundant
	653	2.35483	253100_at	0.0023	At4g37400	CYP81F3; heme binding / iron ion binding / monooxygenase/ oxygen binding; member of CYP81F	CYP81F3
	654	2.35477	257137_at	0.00306	At3g28860	ATMDR1/ATMDR11/PGP19; ATPase, coupled to transmembrane movement of substances; Belongs to the family of ATP-binding cassette (ABC) transporters. Also known as AtMDR11 and PGP19. Possibly regulates auxin-dependent responses by influencing basipetal auxin transport in the root. Acts upstream of phyA in regulating hypocotyl elongation and gravitropic response. Exerts nonredundant, partially overlapp…		Auxin
	655	2.35373	261455_at	0.00765	At1g21070	unknown protein; transporter-related, low similarity to GDP-Mannose transporter (Arabidopsis thaliana) GI:15487237; contains Pfam profile PF00892: Integral membrane protein
	656	2.35334	260702_at	0.0473	At1g32250	calcium ion binding; calmodulin, putative, similar to calmodulin GB:M59770 GI:160127 from (Plasmodium falciparum); contains INTERPRO:IPR002048 calcium-binding EF-hand domain
	657	2.35333	244990_s_at	0.0106	AtCg00870	ORF77.1; hypothetical protein	ORF77	Unannotated
	658	2.35303	259311_at	0.00131	At3g05060	DNA binding; SAR DNA-binding protein, putative, strong similarity to SAR DNA-binding protein-1 (Pisum sativum) GI:3132696; contains Pfam profile PF01798: Putative snoRNA binding domain; encodes NOP58-like protein
	659	2.35198	247440_at	0.000735	At5g62680	transporter; proton-dependent oligopeptide transport (POT) family protein, contains Pfam profile: PF00854 POT family
	660	2.3514	250693_at	0.000787	At5g06600	UBP12 (UBIQUITIN-SPECIFIC PROTEASE 12); cysteine-type endopeptidase/ double-stranded DNA binding / ubiquitin thiolesterase/ ubiquitin-specific protease; ubiquitin-specific protease 12 (UBP12) mRNA, complete cds	UBP12	Protein degradation
	661	2.35135	256597_at	0.0115	At3g28500	structural constituent of ribosome; 60S acidic ribosomal protein P2 (RPP2C), similar to acidic ribosomal protein P2b (rpp2b) GB:U62753 GI:2431770 from (Zea mays)		Translation associated
	662	2.3479	258113_at	0.0355	At3g14650	CYP72A11; heme binding / iron ion binding / monooxygenase/ oxygen binding; putative cytochrome P450	CYP72A11
	663	2.34236	251322_at	0.0101	At3g61440	ATCYSC1; L-3-cyanoalanine synthase/ cysteine synthase; AtcysC1 mRNA for cysteine synthase, complete cds	ATCYSC1, OAS5
	664	2.3369	247506_at	0.0109	At5g61960	AML1; RNA binding / nucleic acid binding; D86122 Arabidopsis thaliana mRNA for Mei2-like protein, complete cds	AML1
	665	2.33545	262749_at	0.0126	At1g28580	carboxylic ester hydrolase/ hydrolase, acting on ester bonds / lipase; GDSL-motif lipase, putative, similar to lipase (Arabidopsis thaliana) GI:1145627; contains InterPro Entry IPR001087 Lipolytic enzyme, G-D-S-L family
	666	2.33334	250083_at	0.0204	At5g17220	ATGSTF12 (GLUTATHIONE S-TRANSFERASE 26); glutathione transferase; Encodes glutathione transferase belonging to the phi class of GSTs. Naming convention according to Wagner et al. (2002). Mutants display no pigments on leaves and stems.	GST26
	667	2.33325	265384_at	0.0487	At2g20760	unknown protein; expressed protein		Unannotated
	668	2.33227	252103_at	0.028	At3g51410	unknown protein; expressed protein, similar to expressed protein [Arabidopsis thaliana] (TAIR:At4g35680.1); similar to hypothetical protein [Oryza sativa (japonica cultivar-group)] (GB:XP_483701.1); contains InterPro domain Arabidopsis conserved protein (InterPro:IPR004320)		Unannotated
	669	2.33201	248272_at	0.00498	At5g53485
	670	2.32707	266192_at	0.0145	At2g39070
	671	2.32231	251640_at	0.0285	At3g57450	unknown protein; expressed protein		Unannotated
	672	2.31811	253122_at	0.0453	At4g35990	unknown protein; expressed protein		Unannotated
	673	2.31767	251220_at	0.000321	At3g62400	unknown protein; expressed protein, cytochrome c oxidase subunit 5c - Oryza sativa, EMBL:AB027123		Electron Transport
	674	2.31643	260118_s_at	0.0284	At1g33940	unknown protein; expressed protein		Unannotated
	675	2.31612	252935_at	0.00751	At4g39150	heat shock protein binding / unfolded protein binding; DNAJ heat shock N-terminal domain-containing protein, similar to SP|P39101 CAJ1 protein, Saccharomyces cerevisiae, PIR2:S48085; contains Pfam profile PF00226 DnaJ domain		Heat Shock
	676	2.31496	258359_s_at	0.00455	At3g14415	glycolate oxidase/ oxidoreductase; (S)-2-hydroxy-acid oxidase, peroxisomal, putative / glycolate oxidase, putative / short chain alpha-hydroxy acid oxidase, putative, similar to (S)-2-hydroxy-acid oxidase, peroxisomal (Glycolate oxidase, GOX) (Short chain alpha-hydroxy acid oxidase) (Spinacia oleracea) SWISS-PROT:P05414
	677	2.31494	262486_at	0.0207	At1g21740	unknown protein; expressed protein, contains Pfam domains, PF04782: Protein of unknown function (DUF632) and PF04783: Protein of unknown function (DUF630)		Unannotated
	678	2.31451	257776_at	0.0371	At3g29190	lyase; terpene synthase/cyclase family protein, contains Pfam profile: PF01397 terpene synthase family
	679	2.30805	259366_at	0.00338	At1g13280	AOC4; Encodes allene oxide cyclase. One of four genes in Arabidopsis that encode this enzyme, which catalyzes an essential step in jasmonic acid biosynthesis. Gene expression is reduced during senescence, a process that involves jasmonic acid signalling pathway.	AOC4	Jasmonic acid
	680	2.30641	254936_at	0.000135	At4g10790	unknown protein; UBX domain-containing protein, low similarity to SP|Q9UNN5 FAS-associated factor 1 (FAF1 protein) {Homo sapiens}; contains Pfam profile PF00789: UBX domain
	681	2.30555	256443_at	0.0249	At3g10960	permease/ transporter; xanthine/uracil permease family protein, contains Pfam profile: PF00860 permease family
	682	2.30516	247136_at	0.00648	At5g66170	unknown protein; similar to senescence-associated family protein [Arabidopsis thaliana] (TAIR:At2g17850.1); similar to A Chain A, Solution Structure Of At5g66040, A Putative Protein From Arabidosis Thaliana (GB:1TQ1); contains InterPro domain Rhodanese-like (InterPro:IPR001763)
	683	2.29989	260407_at	0.0204	At1g69910	kinase; protein kinase family protein, contains protein kinase domain, Pfam:PF00069
	684	2.29721	252971_at	0.0473	At4g38770	PRP4 (PROLINE-RICH PROTEIN 4); Encodes one of four proline-rich proteins in Arabidopsis which are predicted to localize to the cell wall. Transcripts are most abundant in aerial organs of the plant.	PRP4
	685	2.29518	261500_at	0.036	At1g28400	unknown protein; expressed protein, similar to E6 (GI:1000090) (Gossypium barbadense)		Unannotated
	686	2.29381	246445_at	0.00384	At5g17630	antiporter/ glucose transporter; glucose-6-phosphate/phosphate translocator, putative, similar to glucose-6-phosphate/phosphate-translocator precursor (Solanum tuberosum) gi|2997593|gb|AAC08526
	687	2.2935	258089_at	0.0477	At3g14740	protein binding / zinc ion binding; PHD finger family protein, similar to zinc-finger protein BR140 (PIR|JC2069)(Homo sapiens); contains PHD-finger domain PF00628
	688	2.29212	248626_at	0.0205	At5g48940	ATP binding / protein kinase/ protein serine/threonine kinase/ protein-tyrosine kinase; leucine-rich repeat transmembrane protein kinase, putative
	689	2.28972	263601_s_at	0.00299	At2g16370	THY-1 (THYMIDYLATE SYNTHASE 1); dihydrofolate reductase/ thymidylate synthase; Encodes a bifunctional dihydrofolate reductase - thymidylate synthase gene. This is unique in Arabidopsis and protozoa. Other organisms have independent genes for this function.	THY-1-1
	690	2.28829	261333_at	0.00738	At1g44910	protein binding; similar to FF domain-containing protein / WW domain-containing protein [Arabidopsis thaliana] (TAIR:At3g19670.1); similar to formin binding protein 3-like [Oryza sativa (japonica cultivar-group)] (GB:BAD87484.1); contains InterPro domain FF domain (InterPro:IPR002713); contains InterPro domain WW/Rsp5/WWP domain (InterPro:IPR001202)
	691	2.28752	252387_at	0.00872	At3g47800	aldose 1-epimerase; aldose 1-epimerase family protein, similar to ALDOSE 1-EPIMERASE PRECURSOR GB:P05149 (SP|P05149) from (Acinetobacter calcoaceticus); contains Pfam profile PF01263 Aldose 1-epimerase
	692	2.28574	256436_at	0.0329	At3g11150	unknown protein; expressed protein		Unannotated
	693	2.2851	260481_at	0.0202	At1g10960	electron transporter/ iron ion binding; ferredoxin, chloroplast, putative, strong similarity to FERREDOXIN PRECURSOR GB:P16972 (SP|P16972) from (Arabidopsis thaliana)		Photosynthesis/chloroplast related
	694	2.28463	260642_at	0.0472	At1g53260	unknown protein; similar to expressed protein [Arabidopsis thaliana] (TAIR:At3g15000.1); similar to proline-rich protein 15 - rat (GB:B39066); contains InterPro domain Proline-rich region (InterPro:IPR000694)		Unannotated
	695	2.28413	245388_at	0.0427	At4g16410	unknown protein; expressed protein, contains Pfam PF05421: Protein of unknown function (DUF751)		Unannotated
	696	2.28306	258852_at	0.00291	At3g06300	AT-P4H-2; oxidoreductase, acting on paired donors, with incorporation or reduction of molecular oxygen, 2-oxoglutarate as one donor, and incorporation of one atom each of oxygen into both donors / procollagen-proline 4-dioxygenase; Encodes a prolyl-4 hydroxylase that can hydroxylate poly(L-proline)and other proline rich peptides, including those with sequences corresponding to those in arabinogal…
	697	2.28181	262783_at	0.00593	At1g10850	ATP binding / protein serine/threonine kinase; pseudogene, leucine-rich repeat transmembrane protein kinase, putative, likely BAC sequence errors result in a frameshift, preventing the accurate annotation of this gene.
	698	2.28041	250358_at	0.00571	At5g11740	AGP15 (ARABINOGALACTAN PROTEIN 15); arabinogalactan protein (AGP15) mRNA, complete cds	AGP15
	699	2.28004	262668_at	0.005	At1g62830	amine oxidase/ oxidoreductase; amine oxidase family protein / SWIRM domain-containing protein, contains Pfam profile: PF01593 Flavin containing amine oxidase
	700	2.27948	250657_at	0.015	At5g07000	sulfotransferase; sulfotransferase family protein, similar to steroid sulfotransferase 3 (Brassica napus) GI:3420008, steroid sulfotransferase 1 (Brassica napus) GI:3420004; contains Pfam profile PF00685: Sulfotransferase domain
	701	2.2788	264551_at	0.0211	At1g09460	unknown protein; glucan endo-1,3-beta-glucosidase-related, similar to glucan endo-1,3-beta-glucosidase precursor SP:P52409 from (Triticum aestivum)		Cell-wall modification
	702	2.27872	258033_at	0.00928	At3g21250	ATMRP6; member of MRP subfamily	ATMRP6
	703	2.27626	258222_at	0.0196	At3g15680	binding; zinc finger (Ran-binding) family protein, contains Pfam domain, PF00641: Zn-finger in Ran binding protein and others
	704	2.27592	267591_at	0.00691	At2g39705	unknown protein; expressed protein		Unannotated
	705	2.27571	249055_at	0.0144	At5g44460	calcium ion binding; calcium-binding protein, putative, similar to SP|Q09011 Calcium-binding protein CAST {Solanum tuberosum}; contains INTERPRO:IPR002048 calcium-binding EF-hand domain
	706	2.27546	245334_at	0.0247	At4g15800	RALFL33 (RALF-LIKE 33); Member of a diversely expressed predicted peptide family showing sequence similarity to tobacco Rapid Alkalinization Factor (RALF), and is believed to play an essential role in the physiology of Arabidopsis. Consists of a single exon and is characterized by a conserved C-terminal motif and N-terminal signal peptide.	RALFL33
	707	2.27417	267364_at	0.0322	At2g40080	ELF4 (EARLY FLOWERING 4); involved in photoperiod perception and circadian regulation. ELF4 promotes clock accuracy and is required for sustained rhythms in the absence of daily light/dark cycles.	ELF4
	708	2.27202	264035_at	0.00878	At2g03630	unknown protein; hypothetical protein		Unannotated
	709	2.26797	249343_at	0.00752	At5g40650	SDH2-2; One of three isoforms of the iron-sulfur component of the succinate dehydrogenase complex, a component of the mitochondrial respiratory chain complex II. The product of the nuclear encoded gene is imported into the mitochondrion.	SDH2-2	Krebs cycle
	710	2.26655	261801_at	0.0281	At1g30520	AMP binding / catalytic; acyl-activating enzyme 14 (AAE14), identical to acyl-activating enzyme 14 (Arabidopsis thaliana); similar to SP|Q42524 4-coumarate--CoA ligase 1 (EC 6.2.1.12) (4-coumaroyl-CoA synthase 1) {Arabidopsis thaliana}; contains Pfam profile PF00501: AMP-binding enzyme; identical to cDNA acyl-activating enzyme 14 (At1g30520) GI:29893263		Stress
	711	2.2661	253078_at	0.00883	At4g36180	ATP binding / kinase/ protein serine/threonine kinase; leucine-rich repeat family protein, contains protein kinase domain, Pfam:PF00069; contains leucine-rich repeats, Pfam:PF00560
	712	2.26508	265629_at	0.0232	At2g27230	transcription factor; similar to expressed protein [Arabidopsis thaliana] (TAIR:At1g64625.1); similar to transcription factor-like [Oryza sativa (japonica cultivar-group)] (GB:BAD29456.1)	BHLH	Unannotated
	713	2.26389	250468_at	0.0055	At5g10120	transcription factor; ethylene insensitive 3 family protein, contains Pfam profile: PF04873 ethylene insensitive 3	EIL4	Ethylene
	714	2.26351	252324_at	0.00326	At3g48565
	715	2.26295	265958_at	0.0174	At2g37250	ADK/ATPADK1; ATP binding / nucleotide kinase/ phosphotransferase, phosphate group as acceptor; adenylate kinase family protein, contains Pfam profile: PF00406 adenylate kinase
	716	2.26095	245810_at	0.0313	At1g38131	unknown protein; expressed protein, contains Pfam PF03138: Plant protein family. The function of this family of plant proteins is unknown; previously annotated as 'growth regulator -related' based on similarity to axi 1 protein (GB:X80301) (GI:559920) from (Nicotiana tabacum), which, due to scienitific fraud was retracted. Retraction in: Schell J. EMBO J 1999 May 17;18(10):2908. PMID:10400497.		Unannotated
	717	2.25871	254789_at	0.00829	At4g12880	copper ion binding / electron transporter; plastocyanin-like domain-containing protein		Photosynthesis/chloroplast related
	718	2.25868	247925_at	0.0477	At5g57560	TCH4 (TOUCH 4); hydrolase, acting on glycosyl bonds / hydrolase, hydrolyzing O-glycosyl compounds; Encodes a cell wall-modifying enzyme, rapidly upregulated in response to environmental stimuli	TCH4, XTH22	Cell-wall modification
	719	2.25802	257794_at	0.0341	At3g27050	unknown protein; expressed protein		Unannotated
	720	2.25787	253054_at	0.0108	At4g37580	HLS1 (HOOKLESS 1); N-acetyltransferase; involved in apical hook development. putative N-acetyltransferase	HLS1
	721	2.25625	245944_at	0.000987	At5g19520	unknown protein; mechanosensitive ion channel domain-containing protein / MS ion channel domain-containing protein, contains Pfam profile PF00924: Mechanosensitive ion channel
	722	2.25578	253362_s_at	0.00222	At4g33110	(S)-coclaurine-N-methyltransferase/ S-adenosylmethionine-dependent methyltransferase/ cyclopropane-fatty-acyl-phospholipid synthase; coclaurine N-methyltransferase, putative, similar to coclaurine N-methyltransferase (Coptis japonica) GI:16754879; contains Pfam profile PF02353: Cyclopropane-fatty-acyl-phospholipid synthase
	723	2.25507	246345_at	0.00429	At3g56760	ATP binding / calcium ion binding / calcium-dependent protein serine/threonine phosphatase/ kinase/ protein kinase/ protein serine/threonine kinase/ protein-tyrosine kinase; calcium-dependent protein kinase, putative / CDPK, putative, similar to calcium/calmodulin-dependent protein kinase CaMK3 (Nicotiana tabacum) gi|16904226|gb|AAL30820
	724	2.25495	259018_at	0.00491	At3g07390	AIR12; extracellular matrix structural constituent; isolated from differential screening of a cDNA library from auxin-treated root culture. sequence does not show homology to any known proteins and is predicted to be extracellular.	AIR12	Auxin
	725	2.25448	248619_at	0.0206	At5g49630	AAP6 (AMINO ACID PERMEASE 6); amino acid permease; Is a high affinity amino acid transporter capable of transporting aspartate and tryptophan. May be involved in the amino acid uptake from xylem.	AAP6	Protein degradation
	726	2.25442	262323_at	0.0254	At1g64190	phosphogluconate dehydrogenase (decarboxylating); 6-phosphogluconate dehydrogenase family protein, contains Pfam profiles: PF00393 6-phosphogluconate dehydrogenase C-terminal domain, PF03446 NAD binding domain of 6-phosphogluconate		Pentose phosphate pathway
	727	2.24953	254216_at	0.0178	At4g23710	unknown protein; vacuolar ATP synthase subunit G 2 (VATG2) / V-ATPase G subunit 2 (VAG2) / vacuolar proton pump G subunit 2, identical to Swiss-Prot:O82629 vacuolar ATP synthase subunit G 2 (V-ATPase G subunit 2, Vacuolar proton pump G subunit 2) (Arabidopsis thaliana)		Germination related
	728	2.24624	250254_at	0.039	At5g13710	SMT1 (STEROL METHYLTRANSFERASE 1); SMT1 controls the level of cholesterol in plants	SMT1
	729	2.24276	253317_at	0.0378	At4g33960	unknown protein; expressed protein		Unannotated
	730	2.24077	250625_at	0.0158	At5g07340	calcium ion binding; calnexin, putative, identical to calnexin homolog 2 from Arabidopsis thaliana (SP|Q38798), strong similarity to calnexin homolog 1, Arabidopsis thaliana, EMBL:AT08315 (SP|P29402); contains Pfam profile PF00262 calreticulin family
	731	2.23983	263612_at	0.0141	At2g16440	ATP binding / DNA binding / DNA-dependent ATPase/ nucleoside-triphosphatase/ nucleotide binding; DNA replication licensing factor, putative, similar to SP|P49717 DNA replication licensing factor MCM4 (CDC21 homolog) {Mus musculus}, SP|P29458 Cdc21 protein {Schizosaccharomyces pombe}; contains Pfam profile PF00493: MCM2/3/5 family
	732	2.2382	245854_at	0.00181	At5g13490	AAC2; ATP:ADP antiporter/ binding; Encodes mitochondrial ADP/ATP carrier	AAC2, ANT2
	733	2.23793	264465_at	0.00207	At1g10230	ASK18; protein binding / ubiquitin-protein ligase; E3 ubiquitin ligase SCF complex subunit SKP1/ASK1 (At18), putative, E3 ubiquitin ligase; similar to Skp1 homolog Skp1a GI:3068807 (Arabidopsis thaliana)
	734	2.23519	249636_at	0.00793	At5g36890	hydrolase, hydrolyzing O-glycosyl compounds; similar to glycosyl hydrolase family 1 protein [Arabidopsis thaliana] (TAIR:At1g26560.1); similar to putative latex cyanogenic beta glucosidase [Oryza sativa (japonica cultivar-group)] (GB:BAD82183.1); contains InterPro domain Glycoside hydrolase, family 1 (InterPro:IPR001360)		Cell-wall modification
	735	2.23436	249911_at	0.0169	At5g22740	ATCSLA02; transferase, transferring glycosyl groups; encodes a beta-mannan synthase based on in vitro enzyme assays from heterologously expressed protein	ATCSLA02	Unannotated
	736	2.23387	256033_at	0.0251	At1g07250	transferase, transferring glycosyl groups; UDP-glucoronosyl/UDP-glucosyl transferase family protein, similar to UDP-glucose glucosyltransferase GI:453245 from (Manihot esculenta)
	737	2.23369	250366_at	0.00899	At5g11420	unknown protein; expressed protein, contains Pfam profile PF04862: Protein of unknown function, DUF642		Unannotated
	738	2.22939	264873_at	0.00241	At1g24100	UDP-glycosyltransferase/ transferase, transferring glycosyl groups; UDP-glucoronosyl/UDP-glucosyl transferase family protein, contains Pfam profile: PF00201 UDP-glucoronosyl and UDP-glucosyl transferase
	739	2.22503	257899_at	0.02	At3g28345	ATPase, coupled to transmembrane movement of substances; ABC transporter family protein, similar to P-glycoprotein (Arabidopsis thaliana) GI:3849833; contains Pfam profiles PF00005: ABC transporter, PF00664: ABC transporter transmembrane region
	740	2.22495	247348_at	0.00402	At5g63810	BGAL10; beta-galactosidase; member of Glycoside Hydrolase Family 35	BGAL10	Cell-wall modification
	741	2.22397	248003_at	0.0231	At5g56220	nucleoside-triphosphatase/ nucleotide binding; expressed protein		Unannotated
	742	2.22387	266124_at	0.00782	At2g45080	cyclin-dependent protein kinase; cyclin family protein, similar to cyclin 2 (Trypanosoma brucei) GI:7339572, cyclin 6 (Trypanosoma cruzi) GI:12005317; contains Pfam profile PF00134: Cyclin, N-terminal domain		Cell cycle related
	743	2.22145	246778_at	0.0408	At5g27450	ATP binding / kinase/ mevalonate kinase/ phosphotransferase, alcohol group as acceptor; mevalonate kinase (MK), identical to mevalonate kinase (Arabidopsis thaliana) SWISS-PROT:P46086
	744	2.221	266241_s_at	0.00159	At2g27800	unknown protein; pentatricopeptide (PPR) repeat-containing protein, contains Pfam profile PF01535: PPR repeat
	745	2.21952	249235_at	0.00983	At5g42100	hydrolase, hydrolyzing O-glycosyl compounds; glycosyl hydrolase family 17 protein, similar to beta-1,3-glucanase precursor GI:4097948 from (Oryza sativa)		Cell-wall modification
	746	2.21932	261820_at	0.00534	At1g11420	RNA binding; agenet domain-containing protein, contains Pfam PF05641: Agenet domain
	747	2.21757	265987_at	0.0356	At2g24240	protein binding / voltage-gated potassium channel; potassium channel tetramerisation domain-containing protein, contains Pfam profile PF02214: K+ channel tetramerisation domain
	748	2.2174	256753_at	0.0112	At3g27160	GHS1 (GLUCOSE HYPERSENSITIVE 1); structural constituent of ribosome; GHS1 encodes plastid ribosomal protein S21		Translation associated
	749	2.21705	263957_at	0.00755	At2g35880	unknown protein; expressed protein		Unannotated
	750	2.21679	258933_at	0.0439	At3g09980	unknown protein; expressed protein, contains Pfam profile PF04949: Family of unknown function (DUF662)		Unannotated
	751	2.21496	261872_s_at	0.0249	At1g11520	unknown protein; pliceosome associated protein-related, contains similarity to spliceosome associated protein SAP 145 GI:1173904 from (Homo sapiens)
	752	2.21493	250462_at	0.0497	At5g10020	ATP binding / protein kinase/ protein serine/threonine kinase/ protein-tyrosine kinase; leucine-rich repeat transmembrane protein kinase, putative, receptor-like protein kinase ERECTA, Arabidopsis thaliana, EMBL:AC004484
	753	2.2137	258860_at	0.000677	At3g02050	KUP3; potassium ion transporter; potassium transporter KUP3p (KUP3) mRNA, complete cds	KUP3, KT4, POT4
	754	2.21358	260829_s_at	0.00023	At1g06870	peptidase/ serine-type peptidase; signal peptidase, putative, similar to chloroplast thylakoidal processing peptidase GB:CAA71502 GI:2769566 from (Arabidopsis thaliana); contains Pfam profile PF00461: Signal peptidase I		Protein degradation
	755	2.21325	256466_at	0.0111	At1g32580	unknown protein; plastid developmental protein DAG, putative, similar to DAG protein, chloroplast precursor (Garden snapdragon) SWISS-PROT:Q38732		Photosynthesis/chloroplast related
	756	2.21235	247244_at	0.0134	At5g64710	unknown protein; expressed protein, contains Pfam profile PF04396: Protein of unknown function, DUF537		Unannotated
	757	2.2114	262849_at	0.0298	At1g14710	unknown protein; hydroxyproline-rich glycoprotein family protein, contains proline-rich extensin domains, INTERPRO:IPR002965
	758	2.21074	254287_at	0.0173	At4g22960	unknown protein; similar to expressed protein [Arabidopsis thaliana] (TAIR:At4g11860.1); similar to hypothetical protein LOC75007 [Mus musculus] (GB:NP_598619.2); similar to PREDICTED: hypothetical protein XP_524866 [Pan troglodytes] (GB:XP_524866.1); similar to LOC310665 protein [Rattus norvegicus] (GB:AAH91386.1); similar to PREDICTED: similar to hypothetical protein FLJ11280 [Canis familiaris]…		Unannotated
	759	2.20667	249347_at	0.00642	At5g40830	ATRAD3; mRNA for AtRAD3, complete cds	ATRAD3
	760	2.20652	266802_at	0.0153	At2g22900	transferase/ transferase, transferring glycosyl groups / transferase, transferring hexosyl groups; galactosyl transferase GMA12/MNN10 family protein, very low similarity to alpha-1,2-galactosyltransferase, Schizosaccharomyces pombe (SP|Q09174)	GTL6
	761	2.20645	267377_at	0.0372	At2g26250	FDH (FIDDLEHEAD); acyltransferase; epidermis-specific, encodes a putative beta-ketoacyl-CoA synthase. probably involved in the synthesis of long-chain lipids found in the cuticle.
	762	2.20622	246303_at	0.017	At3g51870	binding / transporter; mitochondrial substrate carrier family protein, peroxisomal Ca-dependent solute carrier - Oryctolagus cuniculus, EMBL:AF004161
	763	2.20593	253448_at	0.00591	At4g32640	protein binding; sec23/sec24 transport protein-related
	764	2.20398	262482_at	0.00504	At1g17020	SRG1 (SENESCENCE-RELATED GENE 1); oxidoreductase, acting on paired donors, with incorporation or reduction of molecular oxygen, 2-oxoglutarate as one donor, and incorporation of one atom each of oxygen into both donors; Encodes a novel member of the Fe(II)/ascorbate oxidase gene family; senescence-related gene.	SRG1
	765	2.20327	248045_at	0.00174	At5g56030	HSP81-2; ATP binding / unfolded protein binding; a member of heat shock protein 90 (HSP90) gene family. Expressed in all tissues and abundant in root apical meristem, pollen and tapetum. Expression is NOT heat-induced but induced by IAA and NaCl.	HSP81-2	Auxin
	766	2.20249	267078_at	0.0205	At2g40960	nucleic acid binding; expressed protein		Unannotated
	767	2.20137	261576_at	0.00655	At1g01070	unknown protein; nodulin MtN21 family protein, similar to MtN21 GI:2598575 (root nodule development) from (Medicago truncatula)
	768	2.20105	263722_at	0.00283	At2g13650	GONST1; GDP-mannose transporter	GONST1
	769	2.20056	256865_at	0.019	At3g23820	GAE6 (UDP-D-GLUCURONATE 4-EPIMERASE 6); NAD binding / catalytic; UDP-D-glucuronate 4-epimerase
	770	2.1982	246144_at	0.0041	At5g20110	microtubule motor; dynein light chain, putative, similar to SP|O02414 Dynein light chain LC6, flagellar outer arm {Anthocidaris crassispina}; contains Pfam profile PF01221: Dynein light chain type 1		Cytoskeleton
	771	2.19663	249836_at	0.0102	At5g23420	HMGB6; transcription factor; Encodes a protein belonging to the subgroup of HMGB (high mobility group B) proteins
	772	2.19545	246147_s_at	0.00154	At5g20000	RPT6A; ATP binding / ATPase/ hydrolase/ nucleoside-triphosphatase/ nucleotide binding; 26S proteasome AAA-ATPase subunit RPT6a (RPT6a) mRNA,	RPT6A	Protein degradation
	773	2.19471	249493_at	0.0484	At5g39080	transferase; transferase family protein, similar to anthocyanin 5-aromatic acyltransferase from Gentiana triflora GI:4185599, malonyl CoA:anthocyanin 5-O-glucoside-6'''-O-malonyltransferase from Perilla frutescens GI:17980232, Salvia splendens GI:17980234; contains Pfam profile PF02458 transferase family
	774	2.19458	250647_at	0.0115	At5g06770	nucleic acid binding / transcription factor; KH domain-containing protein / zinc finger (CCCH type) family protein, contains Pfam domains PF00013: KH domain and PF00642: Zinc finger C-x8-C-x5-C-x3-H type (and similar)
	775	2.19328	266928_at	0.0178	At2g45790	catalytic/ phosphomannomutase; eukaryotic phosphomannomutase family protein, contains Pfam profile: PF03332 eukaryotic phosphomannomutase
	776	2.19302	258415_at	3.71e-06	At3g17390	MTO3; methionine adenosyltransferase; S-adenosylmethionine synthetase	MTO3
	777	2.19249	255846_at	0.00227	At2g33610	ATSWI3B; DNA binding; Homologous to yeast SWI3 & RSC8, components of the SWI/SNF and RSC chromatin remodeling complexes. Interacts with BSH, AtSWI3A, SWI3C and FCA. Expressed ubiquitously.	ATSWI3B
	778	2.19193	252442_at	0.00124	At3g46940	dUTP diphosphatase/ hydrolase; deoxyuridine 5'-triphosphate nucleotidohydrolase family, contains Pfam profile: PF00692 deoxyuridine 5'-triphosphate nucleotidohydrolase
	779	2.18901	245626_at	0.012	At1g56700	pyroglutamyl-peptidase I; pyrrolidone-carboxylate peptidase family protein, similar to Pyrrolidone-carboxylate peptidase (5-oxoprolyl- peptidase) (Pyroglutamyl-peptidase I) (PGP-I) (Pyrase). (Swiss-Prot:O73944) (Pyrococcus furiosus); similar to Pyrrolidone-carboxylate peptidase (5-oxoprolyl- peptidase) (Pyroglutamyl-peptidase I) (PGP-I). (Swiss-Prot:O07883) (Thermococcus litoralis); contains Pfam…		Protein degradation
	780	2.1871	245750_at	0.00205	At1g51060	DNA binding; histone H2A, putative, similar to histone H2A GI:7595337 from Arabidopsis thaliana, Triticum aestivum GI:536892, Picea abies SP|P35063; contains Pfam profile PF00125 Core histone H2A/H2B/H3/H4		Cell cycle related
	781	2.18653	247218_at	0.0319	At5g65010	ASN2 (ASPARAGINE SYNTHETASE 2); asparagine synthase (glutamine-hydrolyzing); asparagine synthetase (ASN2) mRNA, complete cds	ASN2
	782	2.18393	246218_at	0.0227	At4g36800	RCE1 (RUB1 CONJUGATING ENZYME 1); ubiquitin-like conjugating enzyme; RUB1 conjugating enzyme that conjugates CUL1 and is involved in auxin response and embryogenesis. RCE1 protein physically interacts with RBX1, which may be the E3 for CUL1.	RCE1	Auxin
	783	2.18303	266553_at	0.0159	At2g46170	unknown protein; reticulon family protein (RTNLB5), weak similarity to Nogo-C protein (Rattus norvegicus) GI:6822251; contains Pfam profile PF02453: Reticulon
	784	2.18268	252879_at	0.025	At4g39390	unknown protein; transporter-related, low similarity to glucose-6-phosphate/phosphate-translocator precursor (Solanum tuberosum) GI:2997593
	785	2.18148	253598_at	0.00862	At4g30800	structural constituent of ribosome; 40S ribosomal protein S11 (RPS11B), ribosomal protein S11, Arabidopsis thaliana,PIR2:C35542		Translation associated
	786	2.18134	250722_at	0.0113	At5g06190	unknown protein; expressed protein		Unannotated
	787	2.17843	266959_at	0.0227	At2g07690	ATP binding / DNA binding / DNA-dependent ATPase; minichromosome maintenance family protein / MCM family protein, similar to SP|P55862 DNA replication licensing factor MCM5 (CDC46 homolog) {Xenopus laevis}; contains Pfam profile PF00493: MCM2/3/5 family		Cell cycle related
	788	2.17708	259593_at	0.00812	At1g27970	protein transporter; nuclear transport factor 2 (NTF2), putative, similar to Swiss-Prot:P33331 nuclear transport factor 2 (NTF-2) (Nuclear transport factor P10) (Saccharomyces cerevisiae)	NTF2
	789	2.17708	261791_at	0.0371	At1g16170	unknown protein; expressed protein		Unannotated
	790	2.17695	262002_at	0.0217	At1g64450	unknown protein; proline-rich family protein, contains proline rich extensins, INTERPRO:IPR0002965
	791	2.17105	261075_at	0.000827	At1g07280	unknown protein; expressed protein		Unannotated
	792	2.17049	266696_at	0.0136	At2g19680	hydrogen-transporting ATP synthase, rotational mechanism / hydrogen-transporting ATPase, rotational mechanism; mitochondrial ATP synthase g subunit family protein, contains Pfam profile: PF04718 mitochondrial ATP synthase g subunit
	793	2.16964	256417_s_at	0.0232	At3g11170	FAD7 (FATTY ACID DESATURASE 7); omega-3 fatty acid desaturase; Chloroplastic enzyme responsible for the synthesis of 16:3 and 18:3 fatty acids from galactolipids, sulpholipids and phosphatidylglycerol. Uses ferredoxin as electron donor.	FAD7	Photosynthesis/chloroplast related
	794	2.16843	266366_at	0.00553	At2g41420	rhodopsin-like receptor; proline-rich family protein, contains proline rich extensin domains, INTERPRO:IPR002965
	795	2.16829	257058_at	0.00177	At3g15352	ATCOX17; Encodes protein similar to yeast COX17, a copper-binding protein that mediates the delivery of Cu to the mitochondria for the assembly of a functional cytochrome oxidase complex.	ATCOX17, COX17
	796	2.16821	267092_at	0.00459	At2g38120	AUX1 (AUXIN RESISTANT 1); amino acid permease/ transporter; Similar to amino acid permeases. Putative transporter of amino acid-like molecules. Regulator of root gravitropism.	AUX1, MAP1, WAV5	Auxin
	797	2.16662	258311_at	0.0454	At3g26810	ubiquitin-protein ligase; transport inhibitor response protein, putative, E3 ubiquitin ligase SCF complex F-box subunit; similar to transport inhibitor response 1 GI:2352492 from (Arabidopsis thaliana)
	798	2.16625	245183_at	0.0203	At5g12440	nucleic acid binding; zinc finger (CCCH-type) family protein, contains Pfam domain, PF00642: Zinc finger C-x8-C-x5-C-x3-H type (and similar)
	799	2.1661	247517_at	8.46e-05	At5g61780	nuclease/ nucleic acid binding; tudor domain-containing protein / nuclease family protein, contains Pfam domains PF00567: Tudor domain and PF00565: Staphylococcal nuclease homologue
	800	2.16552	249109_at	0.0436	At5g43700	ATAUX2-11; transcription factor; Auxin inducible protein similar to transcription factors.	ATAUX2-11, AUX2-11, IAA4	Auxin
	801	2.16488	261811_at	0.0295	At1g08260	EMB2284; 3'-5' exonuclease/ DNA binding / DNA-directed DNA polymerase/ nucleotide binding; DNA-directed DNA polymerase epsilon catalytic subunit, putative, similar to SP|Q07864 DNA polymerase epsilon, catalytic subunit A (EC 2.7.7.7) (DNA polymerase II subunit A) {Homo sapiens}; contains Pfam profiles: PF03175 DNA polymerase type B, organellar and viral, PF00136 DNA polymerase family B, PF03104 D…
	802	2.16482	254983_at	0.00556	At4g10560	unknown protein; DC1 domain-containing protein, contains Pfam profile PF03107: DC1 domain
	803	2.16458	247313_at	0.0241	At5g63980	SAL1; 3'(2'),5'-bisphosphate nucleotidase/ inositol or phosphatidylinositol phosphatase; encodes a bifunctional protein that has 3'(2'),5'-bisphosphate nucleotidase and inositol polyphosphate 1-phosphatase activities and rescues sulfur assimilation mutants in yeast. It is involved in the response to cold, drought, and ABA. Mutants in this gene exhibit enhanced induction of stress genes in respons…	FRY1, SAL1	ABA
	804	2.16186	255046_at	0.0351	At4g09650	hydrogen-transporting ATP synthase, rotational mechanism / hydrogen-transporting ATPase, rotational mechanism; ATP synthase delta chain, chloroplast, putative / H(+)-transporting two-sector ATPase, delta (OSCP) subunit, putative, similar to SP|P32980 ATP synthase delta chain, chloroplast precursor (EC 3.6.3.14) {Nicotiana tabacum}; contains Pfam profile PF00213: ATP synthase F1, delta subunit		Photosynthesis/chloroplast related
	805	2.16164	263637_at	0.0333	At2g11890	adenylate cyclase; expressed protein		Unannotated
	806	2.16062	246173_s_at	0.00598	At5g28370	unknown protein; pentatricopeptide (PPR) repeat-containing protein, contains Pfam profile PF01535: PPR repeat
	807	2.15924	262026_at	0.00186	At1g35670	ATCDPK2 (CALCIUM-DEPENDENT PROTEIN KINASE 2); calcium- and calmodulin-dependent protein kinase/ kinase; Encodes a Ca(2+)-dependent, calmodulin-independent protein kinase that is rapidly induced by drought and high-salt stress but not by low-temperature stress or heat stress.	ATCDPK2	Stress
	808	2.15773	259146_at	0.011	At3g10370	glycerol-3-phosphate dehydrogenase; mitochondrial FAD-dependent glycerol-3-phosphate dehydrogenase. possibly involved in storage lipid catabolism and glycerol assimilation, and in glycerol-3-phosphate shuttle which transports reducing power from cytosol to mitochondrion.		Glycolysis and gluconeogenesis
	809	2.15668	249625_at	0.00105	At5g37480	unknown protein; expressed protein		Unannotated
	810	2.15571	255696_at	0.00917	At4g00110	GAE3 (UDP-D-GLUCURONATE 4-EPIMERASE 3); catalytic; Encodes a putative membrane-anchored UDP-D-glucuronate 4-epimerase.
	811	2.15552	246919_at	0.00629	At5g25460	unknown protein; expressed protein, contains Pfam profile PF04862: Protein of unknown function, DUF642		Unannotated
	812	2.15552	261925_at	0.0196	At1g22540	transporter; proton-dependent oligopeptide transport (POT) family protein, contains Pfam profile: PF00854 POT family
	813	2.15235	251752_at	0.0118	At3g55740	ProT2 (PROLINE TRANSPORTER 2); Encodes a proline transporter with affinity for gly betaine, proline, and GABA. Protein is expressed most highly in the roots.	PROT2
	814	2.15147	259303_at	0.00791	At3g05130	unknown protein; expressed protein, ; expression supported by MPSS		Unannotated
	815	2.1497	249147_at	0.00236	At5g43330	malate dehydrogenase/ oxidoreductase; malate dehydrogenase, cytosolic, putative, strong similarity to cytosolic malate dehydrogenase (EC 1.1.1.37) SP|O24047 {Mesembryanthemum crystallinum}, SP|O48905 {Medicago sativa}, (Prunus persica) GI:15982948; contains InterPro entry IPR001236: Lactate/malate dehydrogenase		Krebs cycle
	816	2.14832	258716_at	0.00288	At3g09700	heat shock protein binding / unfolded protein binding; DNAJ heat shock N-terminal domain-containing protein, contains Pfam profile PF00226 DnaJ domain; similar to a region of DNAJ domain-containing protein MCJ GB:AAD38506		Heat Shock
	817	2.14791	255613_at	0.00116	At4g01270	protein binding / ubiquitin-protein ligase/ zinc ion binding; zinc finger (C3HC4-type RING finger) family protein, contains Pfam profile: PF00097 zinc finger, C3HC4 type (RING finger)
	818	2.14731	247563_at	0.0225	At5g61130	unknown protein; glycosyl hydrolase family protein 17, similar to beta-1,3-glucanase GI:15150341 from (Camellia sinensis); C-terminal homology only		Cell-wall modification
	819	2.14563	255978_at	0.0429	At1g34010	unknown protein; expressed protein		Unannotated
	820	2.1447	253887_at	0.00702	At4g27730	ATOPT6; oligopeptide transporter; oligopeptide transporter	ATOPT6
	821	2.14458	249954_at	0.000708	At5g18920	unknown protein; expressed protein		Unannotated
	822	2.14409	248597_at	0.0324	At5g49160	MET1 (DECREASED METHYLATION 2DNA); encodes a cytosine methyltransferase.	MET1, ATHIM
	823	2.14379	253855_at	0.0215	At4g28050	unknown protein; senescence-associated protein, putative, similar to senescence-associated protein 5 (Hemerocallis hybrid cultivar) gi|3551954|gb|AAC34855
	824	2.14068	266509_at	0.00342	At2g47940	DEGP2; serine-type peptidase/ trypsin; AF245171 Arabidopsis thaliana DegP2 protease (DEGP2) mRNA, complete cds; nuclear gene for chloroplast product	DEGP2	Protein degradation
	825	2.14053	260867_at	0.0283	At1g43790	unknown protein; expressed protein		Unannotated
	826	2.14052	246223_at	0.0124	At4g36890	transferase, transferring glycosyl groups; glycosyl transferase family 43 protein, low similarity to Galactosylgalactosylxylosylprotein 3-beta-glucuronosyltransferase 1, Homo sapiens (SP|Q9P2W7), Rattus norvegicus (SP|O35789); contains Pfam domain Glycosyltransferase family 43 (PF03360)
	827	2.13959	253382_at	0.0179	At4g33040	electron transporter/ thiol-disulfide exchange intermediate; glutaredoxin family protein, contains INTERPRO Domain IPR002109, Glutaredoxin (thioltransferase)
	828	2.13604	261790_at	0.00142	At1g16000	unknown protein; expressed protein	GAG1AT	Unannotated
	829	2.13552	261696_at	0.0168	At1g08470	strictosidine synthase; strictosidine synthase family protein, similar to strictosidine synthase (Rauvolfia serpentina)(SP|P15324)
	830	2.1346	250145_at	0.0413	At5g14690	unknown protein; expressed protein, predicted protein, Arabidopsis thaliana		Unannotated
	831	2.13402	247703_at	0.00339	At5g59560	SRR1 (SENSITIVITY TO RED LIGHT REDUCED 1); Encodes a novel protein conserved in higher eukaryotes. Normal function of the protein is required for normal oscillator function during circadian rhythm. Mutant analyses also suggest a role in phytochrome B (phyB)-mediated light signaling.	SRR1	Germination related
	832	2.13308	261317_at	0.0254	At1g53030	copper chaperone/ copper ion binding; cytochrome c oxidase copper chaperone family protein, contains Pfam domian, PF05051: Cytochrome C oxidase copper chaperone (COX17)
	833	2.1307	261055_at	0.00472	At1g01300	aspartic-type endopeptidase/ pepsin A; aspartyl protease family protein, contains Pfam domain, PF00026: eukaryotic aspartyl protease		Protein degradation
	834	2.1303	258011_at	0.00156	At3g19510	transcription factor; homeobox protein (HAT 3.1), identical to homeotic protein HAT 3.1 (GI:11994474) (Arabidopsis thaliana)
	835	2.127	245413_at	0.00561	At4g17300	NS1; Asparaginyl-tRNA synthetase protein involved in amino acid activation/protein synthesis.	NS1	Translation associated
	836	2.12481	251799_at	0.00312	At3g55520	FK506 binding / peptidyl-prolyl cis-trans isomerase; immunophilin, putative / FKBP-type peptidyl-prolyl cis-trans isomerase, putative, POSSIBLE PEPTIDYL-PROLYL CIS-TRANS ISOMERASE) (EC 5.2.1.8) (PPIASE) (ROTAMASE) SP:P30416(Mouse);P59 PROTEIN (HSP BINDING IMMUNOPHILIN), rabbit, SWISSPROT:P27124:FKB4_RABBIT
	837	2.12438	257797_at	0.0478	At3g15940	transferase, transferring glycosyl groups; glycosyl transferase family 1 protein, contains Pfam profile:PF00534 Glycosyl transferases group 1
	838	2.12437	258796_at	0.0254	At3g04630	WDL1; Member of a small gene family which have a KLEEK domain which may be involved in protein- protein interactions. Over expression of WDL1 results in abnormal root development.	WDL1
	839	2.12328	267157_at	0.00738	At2g37630	AS1 (ASYMMETRIC LEAVES 1); DNA binding / transcription factor; encodes a MYB-domain protein involved in specification of the leaf proximodistal axis. Mutation results in lobed and dissected leaves with a characteristic asymmetry. homologous to the Antirrhinum PHANTASTICA (PHAN) and maize ROUGH SHEATH2 (RS2) genes Asymmetric placement of auxin response at the distal leaf tip precedes visible asymm…	AS1, MYB91, PHAN	Auxin
	840	2.12099	248664_at	0.00266	At5g48580	FKBP15-2; FK506 binding / peptidyl-prolyl cis-trans isomerase; immunophilin (FKBP15-2) mRNA, complete cds	FKBP15-2
	841	2.12093	245479_at	0.00442	At4g16140	unknown protein; proline-rich family protein, contains proline-rich extensin domains, INTERPRO:IPR002965
	842	2.11979	265831_at	0.01	At2g14460	unknown protein; expressed protein		Unannotated
	843	2.11881	257824_at	0.0196	At3g25290	dopamine beta-monooxygenase; similar to auxin-responsive protein, putative [Arabidopsis thaliana] (TAIR:At4g12980.1); similar to putative auxin-induced protein [Oryza sativa (japonica cultivar-group)] (GB:XP_483411.1); contains InterPro domain Cytochrome b561 / ferric reductase transmembrane (InterPro:IPR006593); contains InterPro domain Protein of unknown function DUF568 (InterPro:IPR007613); co…		Auxin
	844	2.1166	267187_s_at	0.00811	At2g44160	MTHFR2; methylenetetrahydrofolate reductase (NADPH); methylenetetrahydrofolate reductase MTHFR2 mRNA, complete	MTHFR2	Ethylene
	845	2.11614	253817_at	0.0105	At4g28310	unknown protein; expressed protein		Unannotated
	846	2.11549	247362_at	0.0212	At5g63140	hydrolase/ protein serine/threonine phosphatase; calcineurin-like phosphoesterase family protein, contains Pfam profile: PF00149 calcineurin-like phosphoesterase
	847	2.11218	261813_at	0.0464	At1g08280	sialyltransferase; glycosyl transferase family 29 protein / sialyltransferase family protein, contains Pfam profile: PF00777 sialyltransferase (Glycosyltransferase family 29)
	848	2.1111	252712_at	0.00763	At3g43800	ATGSTU27; glutathione transferase; Encodes glutathione transferase belonging to the tau class of GSTs. Naming convention according to Wagner et al. (2002).
	849	2.11104	253205_at	0.00729	At4g34490	ATCAP1 (CYCLASE ASSOCIATED PROTEIN 1); mRNA for Atcap1, complete cds	ATCAP1, CAP1	Cytoskeleton
	850	2.11063	249052_at	0.0113	At5g44420	PDF1.2; Encodes an ethylene- and jasmonate-responsive plant defensin. mRNA levels are not responsive to salicylic acid treatment.	PDF1	Ethylene
	851	2.11021	255819_s_at	0.00966	At2g40590	structural constituent of ribosome; 40S ribosomal protein S26 (RPS26B)	RPS26	Translation associated
	852	2.10949	256184_at	0.0202	At1g51650	hydrogen-transporting ATP synthase, rotational mechanism / hydrogen-transporting ATPase, rotational mechanism; ATP synthase epsilon chain, mitochondrial, identical to ATP synthase epsilon chain, mitochondrial SP:Q96253 from (Arabidopsis thaliana)
	853	2.10898	262883_at	0.0342	At1g64780	ATAMT1;2; ammonium transporter; encodes an ammonium transporter gene	ATAMT1;2
	854	2.10826	264916_at	0.0299	At1g60810	ACLA-2; One of the three genes encoding subunit A of the trimeric enzyme ATP Citrate lyase	ACLA-2
	855	2.10652	248914_at	0.0455	At5g45750	GTP binding; Ras-related GTP-binding protein, putative, similar to GTP-binding protein GI:303744 from (Pisum sativum)
	856	2.10575	251396_at	0.0121	At3g60750	transketolase; transketolase, putative, strong similarity to transketolase 1 (Capsicum annuum) GI:3559814; contains Pfam profiles PF02779: Transketolase, pyridine binding domain, PF02780: Transketolase, C-terminal domain, PF00456: Transketolase, thiamine diphosphate binding domain		Glycolysis and gluconeogenesis
	857	2.10506	249044_at	0.00693	At5g44370	carbohydrate transporter/ organic anion transporter/ sugar porter; transporter-related, similar to vesicular glutamate transporter 2 (Mus musculus) GI:15811369, Na-dependent inorganic phosphate cotransporter (Homo sapiens) GI:7328923; contains Pfam profile PF00083: major facilitator superfamily protein
	858	2.10444	258910_at	0.00199	At3g06480	ATP binding / ATP-dependent helicase/ helicase/ nucleic acid binding; DEAD box RNA helicase, putative, similar to RNA helicase DRH1 (Arabidopsis thaliana) GI:3149952; contains Pfam profiles PF00270: DEAD/DEAH box helicase, PF00271: Helicase conserved C-terminal domain, PF00397: WW domain		DNA repair
	859	2.10385	257633_at	0.0432	At3g26125	CYP86C2; heme binding / iron ion binding / monooxygenase/ oxygen binding; encodes a protein with cytochrome P450 domain	CYP86C2
	860	2.10237	251395_at	0.000627	At2g45470	FLA8; fasciclin-like arabinogalactan-protein (FLA8)	FLA8
	861	2.1011	250413_at	0.0234	At5g11160	adenine phosphoribosyltransferase; adenine phosphoribosyltransferase, putative, strong similarity to SP|Q42563 Adenine phosphoribosyltransferase 2 (EC 2.4.2.7) (APRT) {Arabidopsis thaliana}; contains Pfam profile PF00156: Phosphoribosyl transferase domain
	862	2.10104	266334_at	0.0169	At2g32380	unknown protein; expressed protein		Unannotated
	863	2.10081	252798_at	0.0141	At3g42310	unknown protein; expressed protein		Unannotated
	864	2.10077	257964_at	0.0296	At3g19850	protein binding / signal transducer; phototropic-responsive NPH3 family protein, contains NPH3 family domain, Pfam:PF03000
	865	2.10071	251664_at	0.00504	At3g56940	AT103 (DICARBOXYLATE DIIRON 1); Encodes a putative ZIP protein with varying mRNA accumulation in leaves, stems and roots. Has a consensus carboxylate-bridged di-iron binding site.	AT103
	866	2.10049	256910_at	0.00121	At3g24080	unknown protein; KRR1 family protein, contains Pfam PF05178: Krr1 family
	867	2.09979	263939_at	0.00962	At2g36070	ATTIM44-2; One of two genes in Arabidopsis that encode a putative subunit of the mitochondrial inner membrane translocase complex. TIM44 subunit is thought to provide the energy for translocation via hydrolysis of ATP.	ATTIM44-2
	868	2.0981	258515_at	0.00168	At3g06650	ACLB-1; One of the two genes encoding subunit B of the trimeric enzyme ATP Citrate lyase	ACLB-1	Krebs cycle
	869	2.09716	255330_s_at	0.0417	At4g04380	unknown protein; copia-like retrotransposon family, has a 7.5e-248 P-value blast match to GB:CAA31653 polyprotein (Ty1_Copia-element) (Arabidopsis thaliana)
	870	2.09698	261114_at	0.0152	At1g75390	DNA binding / transcription factor; bZIP transcription factor family protein, contains Pfam profile: PF00170 bZIP transcription factor
	871	2.09472	248268_at	0.0208	At5g53480	protein transporter; importin beta-2, putative, similar to importin-beta2 (Oryza sativa (japonica cultivar-group)) GI:3983665; contains Pfam profile PF03810: Importin-beta N-terminal domain
	872	2.0943	263706_s_at	0.0231	At1g31180	3-isopropylmalate dehydrogenase/ oxidoreductase; 3-isopropylmalate dehydrogenase, chloroplast, putative, strong similarity to SP|P29102 3-isopropylmalate dehydrogenase, chloroplast precursor {Brassica napus}; EST gb|F14478 comes from this gene		Photosynthesis/chloroplast related
	873	2.08877	259616_at	0.000314	At1g47960	C/VIF1 (CELL WALL / VACUOLAR INHIBITOR OF FRUCTOSIDASE 1); enzyme inhibitor/ pectinesterase/ pectinesterase inhibitor; Plant cell wall (CWI) and vacuolar invertases (VI) play important roles in carbohydrate metabolism, stress responses and sugar signaling.		Cell-wall modification
	874	2.08845	250580_at	0.0103	At5g07440	GDH2 (GLUTAMATE DEHYDROGENASE 2); oxidoreductase; glutamate dehydrogenase 2 (GDH2) mRNA, complete cds	GDH2
	875	2.08796	249689_at	0.0274	At5g36190	unknown protein; expressed protein, similar to unknown protein (gb|AAD08947.1)		Unannotated
	876	2.08626	265570_at	0.0448	At2g28310	unknown protein; expressed protein, contains Pfam profile PF05212: Protein of unknown function (DUF707)		Unannotated
	877	2.08268	246572_at	0.0179	At5g15010	unknown protein; pentatricopeptide (PPR) repeat-containing protein, contains Pfam profile PF01535: PPR repeat
	878	2.08189	258677_at	0.0151	At3g08730	ATPK1; kinase; protein-serine kinase that phosphorylates ribosomal protein in vitro. The gene is expressed in all tissues examined, with highest expression level detected in metabolically active tissues.	ATPK1, ATPK6	Translation associated
	879	2.08104	252184_at	0.0318	At3g50660	DWF4 (DWARF 4); encodes a 22 alpha hydroxylase whose reaction is a rate-limiting step in brassinosteroid biosynthetic pathway. The protein is a member of CYP90B gene family. CLM is an epi-allele with small, compressed rosette, reduced internode length, and reduced fertility, appears in selfed ddm mutant plants possibly due to loss of cytosine methylation	CLM, DWF4	Brassinosteroid
	880	2.07948	266533_s_at	0.0299	At2g16850	PIP2;8/PIP3B; water channel; plasma membrane intrinsic protein, putative, very strong similarity to plasma membrane intrinsic protein (SIMIP) (Arabidopsis thaliana) GI:2306917	PIP3B
	881	2.07929	257487_at	0.0104	At1g71850	unknown protein; expressed protein, ; expression supported by MPSS		Unannotated
	882	2.07761	251451_s_at	0.00712	At3g60040	unknown protein; F-box family protein, contains a novel domain with similarity to F-box domain;
	883	2.07427	248586_at	0.029	At5g49610	unknown protein; F-box family protein, contains Pfam PF00646: F-box domain; contains TIGRFAM TIGR01640: F-box protein interaction domain; similar to unknown protein (gb|AAF30317.1)
	884	2.07288	246415_at	0.00409	At5g17160	unknown protein; expressed protein		Unannotated
	885	2.07242	252034_at	0.0161	At3g52040	unknown protein; expressed protein		Unannotated
	886	2.07213	253440_at	0.00273	At4g32570	unknown protein; expressed protein		Unannotated
	887	2.07187	260768_at	0.017	At1g49245	unknown protein; expressed protein		Unannotated
	888	2.07182	245645_at	0.0357	At1g24764	ATMAP70-2; microtubule binding; Member of the MAP70 protein family.		Cytoskeleton
	889	2.0713	259749_at	0.0203	At1g71100	ribose-5-phosphate isomerase; ribose 5-phosphate isomerase-related, similar to ribose-5-phosphate isomerase GI:18654317 from (Spinacia oleracea)		Pentose phosphate pathway
	890	2.07041	248013_at	0.0226	At5g56330	carbonate dehydratase/ zinc ion binding; carbonic anhydrase family protein, contains proline-rich extensin domains, INTERPRO:IPR002965; contains Pfam profile PF00194: Eukaryotic-type carbonic anhydrase
	891	2.06991	247010_at	0.00372	At5g67510	structural constituent of ribosome; 60S ribosomal protein L26 (RPL26B)	RPL26B	Translation associated
	892	2.06946	256300_at	0.0229	At1g69490	NAP (NAC-LIKE, ACTIVATED BY AP3/PI); transcription factor; Member of NAC gene family, expressed in floral primordia and upregulated by AP3 and PI.	NAP
	893	2.06921	265679_at	0.0147	At2g32240	unknown protein; expressed protein, contains Pfam profile: PF04508 viral A-type inclusion protein repeat		Unannotated
	894	2.06829	253129_at	0.000126	At4g36020	DNA binding / nucleic acid binding; cold-shock DNA-binding family protein, contains Pfam domains, PF00313: 'Cold-shock' DNA-binding domain and PF00098: Zinc knuckle		Stress
	895	2.06811	251487_at	0.0494	At3g59760	OASC; cysteine synthase; Arabidopsis thaliana O-acetylserine (thiol) lyase (OAS-TL) isoform oasC	OASC
	896	2.06778	260144_at	0.00127	At1g71960	ATPase, coupled to transmembrane movement of substances; ABC transporter family protein, similar to breast cancer resistance protein GB:AAC97367 from (Homo sapiens)
	897	2.06668	258799_at	0.00196	At3g04770	RPSAB; structural constituent of ribosome; 40S ribosomal protein SA (RPSaB), identical to p40 protein homolog GB:AAB67866 (Arabidopsis thaliana); similar to 40S ribosomal protein SA (P40) GB:O65751 (Cicer arietinum)	P40	Translation associated
	898	2.06433	256598_at	0.0102	At3g30180	BR6OX2/CYP85A2; monooxygenase/ oxygen binding; Encodes a cytochrome p450 enzyme that catalyzes the last reaction in the production of brassinolide. It is capable of converting 6-deoxocastasterone into castasterone, a C-6 oxidation, as well as the further conversion of castasterone into brassinolide by a Baeyer-Villinger oxidation reaction at C-6, resulting in the formation of an unusual seven-mem…	BR6OX2
	899	2.06347	260417_at	0.0119	At1g69770	CMT3 (CHROMOMETHYLASE 3); Encodes a chromomethylase involved in methylating cytosine residues at non-CG sites. Involved in preferentially methylating transposon-related sequences, reducing their mobility. CMT3 interacts with an Arabidopsis homologue of HP1 (heterochromatin protein 1), which in turn interacts with methylated histones. Involved in gene silencing.	CMT3	Cell cycle related
	900	2.06327	259123_at	0.000339	At3g02200	unknown protein; proteasome family protein, contains Pfam domain, PF01399: PCI domain		Protein degradation
	901	2.06326	263277_at	0.0119	At2g14110	unknown protein; expressed protein, similar to unknown protein [Oryza sativa (japonica cultivar-group)] (GB:AAR07078.1)		Unannotated
	902	2.06247	246784_at	0.0311	At5g27430	signal peptidase; signal peptidase subunit family protein, contains Pfam profile: PF04573 signal peptidase subunit		Protein degradation
	903	2.06194	254429_at	0.00129	At4g21105	unknown protein; expressed protein		Unannotated
	904	2.06082	252165_at	0.000983	At3g50550	unknown protein; expressed protein, isoform contains a non-consensus AT donor site at intron 1		Unannotated
	905	2.06003	262871_at	0.0103	At1g65010	unknown protein; expressed protein, similar to endosome-associated protein (GI:1016368) (Homo sapiens); similar to Centromeric protein E (CENP-E protein) (Swiss-Prot:Q02224) (Homo sapiens)		Unannotated
	906	2.05892	259985_at	0.00986	At1g76620	unknown protein; expressed protein, contains Pfam profile PF04784: Protein of unknown function, DUF547		Unannotated
	907	2.05594	253773_s_at	0.00648	At4g28360	structural constituent of ribosome; ribosomal protein L22 family protein		Translation associated
	908	2.05328	260484_at	0.0251	At1g68360	transcription factor; zinc finger protein-related, similar to zinc finger protein GI:790683 from (Arabidopsis thaliana)
	909	2.0527	264229_at	0.0247	At1g67480	unknown protein; kelch repeat-containing F-box family protein, similar to SKP1 interacting partner 6 (Arabidopsis thaliana) GI:10716957; contains Pfam profiles PF01344: Kelch motif, PF00646: F-box domain
	910	2.0508	258588_s_at	0.00168	At3g04120	GAPC (GLYCERALDEHYDE-3-PHOSPHATE DEHYDROGENASE C SUBUNIT); glyceraldehyde-3-phosphate dehydrogenase; glyceraldehyde-3-phosphate dehydrogenase C subunit (GapC)	GAPC	Glycolysis and gluconeogenesis
	911	2.05003	253063_at	0.0242	At4g37640	ACA2 (CALCIUM ATPASE 2); calmodulin binding; Encodes a calmodulin-regulated Ca(2+)-pump located in the endoplasmic reticulum. Belongs to plant 2B ATPase's with an N-terminal autoinhibitor.	ACA2
	912	2.04866	245106_at	0.0206	At2g41650	unknown protein; expressed protein		Unannotated
	913	2.04858	262729_at	0.00169	At1g75840	ATROP4 (RHO-LIKE GTP BINDING PROTEIN 4); GTP binding; Belongs to the plant-specific Rop group of Rho GTPases; localized to the plasma membrane of tips of root hairs; involved in polar growth control.	ATGP3, ARAC5, ATROP4, ROP4
	914	2.04822	266229_at	0.0219	At2g28840	protein binding; ankyrin repeat family protein, contains ankyrin repeats, Pfam:PF00023
	915	2.04776	246212_at	0.00759	At4g36930	SPT (SPATULA); DNA binding / transcription factor; encodes a transcription factor of the bHLH protein family	SPT	Germination related
	916	2.04774	247606_at	0.0326	At5g61000	DNA binding / nucleic acid binding; replication protein, putative, similar to replication protein A1 (Oryza sativa) GI:2258469; contains InterPro entry IPR004365: OB-fold nucleic acid binding domain
	917	2.0476	261433_s_at	0.0117	At1g07670	calcium-transporting ATPase; calcium-transporting ATPase 4, endoplasmic reticulum-type (ECA4), identical to SP|Q9XES1 Calcium-transporting ATPase 4, endoplasmic reticulum-type (EC 3.6.3.8) {Arabidopsis thaliana); contains InterPro Accession IPR006069: Cation transporting ATPase	ECA4
	918	2.04417	255064_at	0.0438	At4g08950	unknown protein; phosphate-responsive protein, putative (EXO), similar to phi-1 (phosphate-induced gene) (Nicotiana tabacum) GI:3759184; contains Pfam profile PF04674: Phosphate-induced protein 1 conserved region	EXO
	919	2.04308	256721_at	0.00962	At2g34150	WAVE1; putative WAVE homolog
	920	2.04284	250546_at	0.000222	At5g08180	RNA binding / structural constituent of ribosome; ribosomal protein L7Ae/L30e/S12e/Gadd45 family protein, Similar to NHP2/L7Ae family proteins, see SWISSPROT:P32495 and PMID:2063628.		Translation associated
	921	2.04197	262661_s_at	0.0404	At1g14250	hydrolase; nucleoside phosphatase family protein / GDA1/CD39 family protein, low similarity to SP|P97687 Ectonucleoside triphosphate diphosphohydrolase 1 (EC 3.6.1.5) (Ecto-apyrase) {Rattus norvegicus}; contains Pfam profile PF01150: GDA1/CD39 (nucleoside phosphatase) family
	922	2.0419	248461_s_at	0.00617	At5g50950	catalytic/ fumarate hydratase; fumarate hydratase, putative / fumarase, putative, similar to SP|P55250 Fumarate hydratase, mitochondrial precursor (EC 4.2.1.2) (Fumarase) {Rhizopus oryzae}; contains Pfam profile PF00206: Lyase	FUM2	Krebs cycle
	923	2.04167	265338_at	0.0447	At2g18400	structural constituent of ribosome; ribosomal protein L6 family protein		Translation associated
	924	2.04108	263730_at	0.00173	At1g60090	hydrolase, hydrolyzing O-glycosyl compounds; glycosyl hydrolase family 1 protein, contains Pfam PF00232 : Glycosyl hydrolase family 1 domain; TIGRFAM TIGR01233: 6-phospho-beta-galactosidase; similar to hydroxyisourate hydrolase (GI:19569603) (Glycine max)		Cell-wall modification
	925	2.03989	248366_at	0.00438	At5g52510	transcription factor; scarecrow-like transcription factor 8 (SCL8)
	926	2.03764	245117_at	0.0383	At2g41560	ACA4 (AUTO-INHIBITED CA(2+)-ATPASE, ISOFORM 4); calcium-transporting ATPase/ calmodulin binding; encodes a calmodulin-regulated Ca(2+)-ATPase that improves salt tolerance in yeast. localized to the vacuole.	ACA4	Stress
	927	2.03583	264206_at	0.00408	At1g22730	unknown protein; MA3 domain-containing protein, contains Pfam profile PF02847: MA3 domain; low similarity to programmed cell death 4 protein (Gallus gallus) GI:12958564
	928	2.03526	257938_at	0.000874	At3g19820	DWF1 (DIMINUTO 1); catalytic; Involved in the conversion of the early brassinosteroid precursor 24-methylenecholesterol to campesterol. Brassinosteroids affect cellular elongation. Mutants have dwarf phenotype.	CBB1, DIM1, DWF1, P445/10	Brassinosteroid
	929	2.03526	254455_at	0.00197	At4g21140	unknown protein; expressed protein, ; expression supported by MPSS		Unannotated
	930	2.03478	251787_at	0.000269	At3g55410	oxidoreductase, acting on the aldehyde or oxo group of donors, disulfide as acceptor / oxoglutarate dehydrogenase (succinyl-transferring); 2-oxoglutarate dehydrogenase E1 component, putative / oxoglutarate decarboxylase, putative / alpha-ketoglutaric dehydrogenase, putative, similar to SP|P20967 2-oxoglutarate dehydrogenase E1 component, mitochondrial precursor (EC 1.2.4.2) (Alpha-ketoglutarate d…		Krebs cycle
	931	2.03456	264501_at	0.0475	At1g09390	carboxylic ester hydrolase/ hydrolase, acting on ester bonds; GDSL-motif lipase/hydrolase family protein, Similar to early nodulin ENOD8 (Medicago sativa) GI:304037, lanatoside 15'-O-acetylesterase (Digitalis lanata) GI:3688284, elicitor-induced glycoprotein iEP4 (Daucus carota) GI:1911765; contains InterPro Entry IPR001087 Lipolytic enzyme, G-D-S-L family
	932	2.0342	255590_at	0.00445	At4g01610	cysteine-type endopeptidase/ cysteine-type peptidase; cathepsin B-like cysteine protease, putative, similar to cathepsin B-like cysteine proteinase GI:609175 from (Nicotiana rustica); contains an unusually short, 5nt exon		Protein degradation
	933	2.02911	261912_s_at	0.0158	At1g66000	unknown protein; expressed protein, contains Pfam PF04510 : Family of unknown function (DUF577); common family comprised of At4g09440, At1g66000, At1g66060		Unannotated
	934	2.0265	258024_at	0.01	At3g19360	nucleic acid binding / transcription factor; zinc finger (CCCH-type) family protein, contains Pfam domain, PF00642: Zinc finger C-x8-C-x5-C-x3-H type (and similar)
	935	2.02401	262050_at	0.00371	At1g80130	unknown protein; expressed protein		Unannotated
	936	2.0228	246478_at	0.034	At5g15980	unknown protein; pentatricopeptide (PPR) repeat-containing protein, contains Pfam profile PF01535: PPR repeat
	937	2.02004	247520_at	5.1e-05	At5g61310	cytochrome-c oxidase; similar to cytochrome c oxidase subunit Vc family protein / COX5C family protein [Arabidopsis thaliana] (TAIR:At2g47380.1); similar to cytochrome c oxidase subunit 5c [Helianthus annuus] (GB:AAL67939.1); contains InterPro domain Cytochrome c oxidase subunit Vc (InterPro:IPR008432)
	938	2.01711	260100_at	0.000873	At1g73177	unknown protein; expressed protein		Unannotated
	939	2.01647	266977_at	0.00248	At2g39420	catalytic/ hydrolase; esterase/lipase/thioesterase family protein, similar to monoglyceride lipase from (Homo sapiens) GI:14594904, (Mus musculus) GI:2632162; contains Interpro entry IPR000379
	940	2.01428	257856_at	0.00493	At3g12930	unknown protein; expressed protein, contains Pfam domain PF02410: Domain of unknown function DUF143		Unannotated
	941	2.01395	265704_at	0.023	At2g03420	unknown protein; expressed protein		Unannotated
	942	2.01338	261498_at	0.0163	At1g28440	ATP binding / kinase/ protein serine/threonine kinase; leucine-rich repeat transmembrane protein kinase, putative, similar to receptor kinase GI:4105699 from (Arabidopsis thaliana)
	943	2.01006	265962_at	0.025	At2g37460	unknown protein; nodulin MtN21 family protein, similar to MtN21 GI:2598575 (root nodule development) from (Medicago truncatula)
	944	2.00963	266001_at	0.000586	At2g24150	unknown protein; expressed protein, contains Pfam profile PF03006: Uncharacterised protein family (Hly-III / UPF0073)		Unannotated
	945	2.00938	263502_s_at	0.0213	At2g07675	structural constituent of ribosome; ribosomal protein S12 mitochondrial family protein		Translation associated
	946	2.00923	252194_at	0.0134	At3g50110	phosphoprotein phosphatase; phosphatase-related, similar to PTEN1 GI:5566292 from (Drosophila melanogaster); contains prosite evidence: PS00383: Tyrosine specific protein phosphatases active site
	947	2.00909	265271_at	0.00715	At2g28360	unknown protein; SIT4 phosphatase-associated family protein, contains Pfam profile: PF04499 SIT4 phosphatase-associated protein
	948	2.0084	250317_at	0.000695	At5g12250	TUB6 (BETA-6 TUBULIN); Encodes a beta-tubulin. Expression of TUB6 has been shown to decrease in response to cold treatment.	TUB6, TUBB6	Cytoskeleton
	949	2.00834	254190_at	0.00127	At4g23885	unknown protein; expressed protein		Unannotated
	950	2.00827	253057_at	0.0147	At4g37670	N-acetyltransferase/ amino-acid N-acetyltransferase; GCN5-related N-acetyltransferase (GNAT) family protein / amino acid kinase family protein, similar to SP|P08205 from Escherichia coli ; contains Pfam profile PF00696: Amino acid kinase family
	951	2.00719	263882_at	0.0281	At2g21790	R1; ribonucleoside-diphosphate reductase; ribonucleoside-diphosphate reductase small chain, putative / ribonucleotide reductase, putative, similar to ribonucleotide reductase GI:4151068 from (Nicotiana tabacum)
	952	2.00715	255776_at	0.000305	At1g18540	structural constituent of ribosome; 60S ribosomal protein L6 (RPL6A), similar to 60S ribosomal protein L6 GI:7208784 from (Cicer arietinum)		Translation associated
	953	2.00708	247732_at	0.0137	At5g59600	unknown protein; pentatricopeptide (PPR) repeat-containing protein, contains INTERPRO:IPR002885 PPR repeats
	954	2.00645	249129_at	0.0165	At5g43080	CYCA3;1; cyclin-dependent protein kinase regulator; cyclin, putative, similar to A-type cyclins from (Nicotiana tabacum) GI:1064931, (Catharanthus roseus) GI:2190259; contains Pfam profiles PF00134: Cyclin, N-terminal domain, PF02984: Cyclin, C-terminal domain		Cell cycle related
	955	2.00584	249514_at	0.000563	At5g38480	GRF3 (GENERAL REGULATORY FACTOR 3); protein phosphorylated amino acid binding; general regulatory factor, a 14-3-3 gene	GRF3, RCI1
	956	2.00473	245354_at	0.0192	At4g17600	LIL3:1; transcription factor; chromosome IV Lil3 protein (Lil3:1) mRNA, complete cds	LIL3:1
	957	2.00448	256825_at	0.0209	At3g22120	CWLP (CELL WALL-PLASMA MEMBRANE LINKER PROTEIN); lipid binding / structural constituent of cell wall; cell wall-plasma membrane linker protein homolog (CWLP)	CWLP
	958	2.00394	266500_at	0.00519	At2g06925	phospholipase A2; phospholipase A2 family protein, similar to secretory low molecular weight phospholipase A2 beta (Arabidopsis thaliana) GI:25992715; contains INTERPRO domain IPR001211 phospholipase A2
	959	2.00382	262219_at	0.00274	At1g74750	ATP binding / damaged DNA binding; pentatricopeptide (PPR) repeat-containing protein, low similarity to post-transcriptional control of chloroplast gene expression CRP1 (Zea mays) GI:3289002; contains Pfam profile PF01535: PPR repeat		Photosynthesis/chloroplast related
	960	2.00348	265595_at	0.0112	At2g20140	ATP binding / ATPase/ hydrolase/ nucleoside-triphosphatase/ nucleotide binding; 26S protease regulatory complex subunit 4, putative, similar to Swiss-Prot:P48601 26S protease regulatory subunit 4 (P26S4) (Drosophila melanogaster)		Protein degradation
	961	2.00175	263079_at	0.0389	At2g05390	unknown protein; copia-like retrotransposon family, has a 7.2e-200 P-value blast match to gb|AAG52949.1| gag/pol polyprotein (Endovir1-1) (Arabidopsis thaliana) (Ty1_Copia-family)
	962	2.00115	265667_at	0.00484	At2g27470	transcription factor; CCAAT-box binding transcription factor subunit HAP3-related, contains Pfam PF00808 : Histone-like transcription factor (CBF/NF-Y) and archaeal histone; similar to polymerase epsilon p17 subunit (DNA polymerase epsilon subunit 3) (YB-like protein 1) (YBL1) (NF-YB-like protein) (SP:Q9JKP7) (Mus musculus);		Cell cycle related
	963	2.00114	245138_at	0.044	At2g45190	AFO (ABNORMAL FLORAL ORGANS); transcription factor; Required for flower development.	AFO, YABBY1
	964	2.00097	262054_s_at	0.00362	At1g79920	ATP binding; heat shock protein 70, putative / HSP70, putative, contains Pfam profile: PF00012 Heat shock hsp70 proteins; similar to heat-shock proteins GB:CAA94389, GB:AAD55461 (Arabidopsis thaliana)		Heat Shock
	965	2.0002	265825_at	0.00968	At2g35635	UBQ7; encodes a ubiquitin-like protein that contains tandem repeats of the ubiquitin coding region, but at least one repeat per gene encodes a protein with amino acid substitutions.	UBQ7

## Sheet: CviDUPvsAR
Description of comparison:
CVIDUPvsCVIAR	Rank	Fold Change	Affy number	P-value	AGI	DESCRIPTION FROM ATENSEMBL	Gene Name	Tag
	1	17.6062	250500_at	0.00465	At5g09530	unknown protein; hydroxyproline-rich glycoprotein family protein, contains proline-rich extensin domains, INTERPRO:IPR002965			Tags	Count
Total Genes in List:	2	13.5485	259509_at	0.02	At1g43930	unknown protein; Mutator-like transposase family, has a 1.2e-56 P-value blast match to GB:AAA21566 mudrA of transposon="MuDR" (MuDr-element) (Zea mays)			Dormancy related	9
698	3	13.4255	245889_at	0.019	At5g09480	unknown protein; hydroxyproline-rich glycoprotein family protein, contains proline-rich extensin domains, INTERPRO:IPR002965; Common family members At5g09530, At5g09520, At1g44222 (Arabidopsis thaliana)			Germination related	3
	4	10.9623	246145_at	0.00747	At5g19880	peroxidase; peroxidase, putative, similar to peroxidase (Lycopersicon esculentum) gi|296910|emb|CAA50597			ABA	10
	5	10.8022	245663_at	0.00833	At1g28170	sulfotransferase; sulfotransferase family protein, similar to steroid sulfotransferase 3 GI:3420008 from (Brassica napus); contains Pfam profile PF00685: Sulfotransferase domain			Auxin	9
	6	10.4545	247691_at	0.00871	At5g59720	HSP18.2 (HEAT SHOCK PROTEIN 18.2); encodes a low molecular weight heat shock protein that contains the heat shock element in the promoter region. Expression is induced in response to heat shock.	HSP18	Heat Shock	Brassinosteroid	0
	7	10.122	259947_at	0.00338	At1g71530	ATP binding / kinase/ protein kinase/ protein serine/threonine kinase/ protein-tyrosine kinase; protein kinase family protein, contains Serine/Threonine protein kinases active-site signature, PROSITE:PS00108			Cytokinin	0
	8	10.0527	248926_at	0.0013	At5g45880	unknown protein; pollen Ole e 1 allergen and extensin family protein, contains Pfam domain, PF01190: Pollen proteins Ole e I family			Ethylene	12
	9	9.59608	248207_at	0.0111	At5g53970	1-aminocyclopropane-1-carboxylate synthase/ transaminase/ transferase, transferring nitrogenous groups; aminotransferase, putative, similar to nicotianamine aminotransferase from Hordeum vulgare (GI:6498122, GI:6469087); contains Pfam profile PF00155 aminotransferase, classes I and II			Gibberellin	4
	10	9.30998	263229_s_at	0.00316	At1g05650	polygalacturonase; polygalacturonase, putative / pectinase, putative, similar to polygalacturonase 5 (Lycopersicon esculentum) GI:2459817; contains Pfam profile PF00295: Glycosyl hydrolases family 28 (polygalacturonases)		Cell-wall modification	Jasmonic acid	2
	11	9.04628	251527_at	0.017	At3g58650	unknown protein; expressed protein		Unannotated	Seed storage proteins/Late Embryogenesis Abundant	15
	12	8.9625	254302_at	0.0139	At4g22800	unknown protein; hypothetical protein		Unannotated	Inhibition of protein degradation	4
	13	8.83018	250286_at	4.28e-05	At5g13320	unknown protein; auxin-responsive GH3 family protein, similar to auxin-responsive GH3 product (Glycine max) GI:18591; contains Pfam profile PF03321: GH3 auxin-responsive promoter		Auxin	Protein degradation	11
	14	8.49062	248735_at	0.0143	At5g48100	copper ion binding; laccase family protein / diphenol oxidase family protein, similar to laccase (Pinus taeda)(GI:13661197)			Heat Shock	25
	15	8.23898	251188_at	6.31e-05	At3g62730	unknown protein; expressed protein, DESSICATION-RELATED PROTEIN PCC13-62 PRECURSOR - Craterostigma plantagineum, PIR:E45509		Unannotated	Cell-wall modification	16
	16	8.03774	252658_at	0.0412	At3g44800	unknown protein; meprin and TRAF homology domain-containing protein / MATH domain-containing protein			Cell cycle related	3
	17	8.03477	265680_at	0.00568	At2g32150	catalytic/ hydrolase; haloacid dehalogenase-like hydrolase family protein, contains InterPro accession IPR005834: Haloacid dehalogenase-like hydrolase			Cytoskeleton	0
	18	7.88921	257635_at	0.016	At3g26280	CYP71B4; heme binding / iron ion binding / monooxygenase/ oxygen binding; mRNA for cytochrome P450 monooxygenase, complete cds, clone	CYP71B4		Translation associated	2
	19	7.81659	251962_at	0.0361	At3g53420	PIP2A; a member of the plasma membrane intrinsic protein subfamily PIP2. localizes to the plasma membrane and exhibits water transport activity in Xenopus oocyte. expressed specifically in the vascular bundles and protein level increases slightly during leaf dev	PIP2A		DNA repair	2
	20	7.6117	252491_at	0.0464	At3g46730	ATP binding; disease resistance protein (CC-NBS class), putative, domain signature CC-NBS exists, suggestive of a disease resistance protein.	RPP13L3		Respiration	1
	21	7.3206	262454_at	0.0239	At1g11190	BFN1 (BIFUNCTIONAL NUCLEASE I); nucleic acid binding; bifunctional nuclease that acts on both RNA and DNA involved in nucleic acid degradation to facilitate nucleotide and phosphate recovery during senescence	BFN1		Electron Transport	0
	22	7.28365	254059_at	1.95e-05	At4g25200	ATHSP23.6-MITO (MITOCHONDRION-LOCALIZED SMALL HEAT SHOCK PROTEIN 23.6); AtHSP23.6-mito mRNA, nuclear gene encoding mitochondrial	ATHSP23.6-MITO	Heat Shock	Pentose phosphate pathway	0
	23	7.25154	259221_s_at	0.0157	At3g03540	hydrolase, acting on ester bonds; phosphoesterase family protein, similar to SP|P95246 Phospholipase C 2 precursor (EC 3.1.4.3) {Mycobacterium tuberculosis}; contains Pfam profile PF04185: Phosphoesterase family			Glycolysis and gluconeogenesis	3
	24	7.13279	249596_s_at	0.0394	At5g37950	unknown protein; expressed protein		Unannotated	Krebs cycle	1
	25	7.12813	245856_at	0.000118	At5g28240	unknown protein; expressed protein, predicted proteins, Arabidopsis thaliana		Unannotated	Beta oxidation	0
	26	7.0979	244915_s_at	0.000383	AtMg00860	ORF158; hypothetical protein	ORF158	Unannotated	Stress	23
	27	7.0854	258971_at	0.0116	At3g01990	ACR6; Member of a small family of ACT domain containing proteins in Arabidopsis. ACT domains are involved in amino acid binding.	ACR6		Photosynthesis/chloroplast related	6
	28	6.92115	249866_at	0.0302	At5g23010	MAM1; methylthioalkylmalate synthase (MAM) involved in the chain elongation of methionine controlling the variation in glucosinolate biosynthesis. Also is characterized as 2-isopropylmalate synthase (IMS3), the first enzyme in the leucine biosynthetic pathway.	MAM1, IMS3		Unannotated	175
	29	6.7388	266031_at	0.00358	At2g05880	unknown protein; replication protein-related, weak similarity to Replication Protein A 70 kDa DNA-binding subunit (RP-A) (RF-A) (Replication factor-A protein 1) (Single-stranded DNA-binding protein) (DMRPA1) (GI:2498844)(SP:Q24492) (Drosophila melanogaster)			Unclassified	362
	30	6.68118	266625_at	0.0361	At2g35380	peroxidase; similar to peroxidase, putative [Arabidopsis thaliana] (TAIR:At1g44970.1); similar to peroxidase prx15 precursor [Spinacia oleracea] (GB:AAF63027.1); contains InterPro domain Haem peroxidase (InterPro:IPR002016); contains InterPro domain Plant peroxidase (InterPro:IPR000823)	PER20		Total genes in lists	698
	31	6.50872	246519_at	2.78e-05	At5g15780	unknown protein; pollen Ole e 1 allergen and extensin family protein, contains Pfam profile PF01190: Pollen proteins Ole e I family			Total genes classified above	336
	32	6.39877	254226_at	0.0252	At4g23690	unknown protein; disease resistance-responsive family protein / dirigent family protein, similar to disease resistance response protein 206-d (Pisum sativum) gi|508844|gb|AAB18669; similar to dirigent protein (Forsythia x intermedia) gi|6694693|gb|AAF25357			Percentage classified	48.14
	33	6.33418	267487_at	0.000326	At2g19100	unknown protein; non-LTR retrotransposon family (LINE), has a 3.2e-33 P-value blast match to GB:AAB41224 ORF2 (LINE-element) (Rattus norvegicus)
	34	6.20445	265369_s_at	0.0176	At2g06470	unknown protein; gypsy-like retrotransposon family, has a 0. P-value blast match to GB:AAD27547 polyprotein (Gypsy_Ty3-element) (Oryza sativa subsp. indica)
	35	6.15148	258395_at	0.0337	At3g15500	ATNAC3; transcription factor; ATAF-like NAC-domain containing gene that doesn't contain C-terminal sequences shared by CUC1, CUC2 and NAM	ATNAC3
	36	6.0729	257630_at	0.00927	At3g26150	CYP71B16; heme binding / iron ion binding / monooxygenase/ oxygen binding; putative cytochrome P450	CYP71B16
	37	6.06169	258216_at	0.0239	At3g17980	unknown protein; C2 domain-containing protein, similar to zinc finger and C2 domain protein GI:9957238 from (Arabidopsis thaliana)
	38	5.94976	248657_at	1.18e-05	At5g48570	FK506 binding / calmodulin binding / peptidyl-prolyl cis-trans isomerase; peptidyl-prolyl cis-trans isomerase, putative / FK506-binding protein, putative, similar to rof1 (Arabidopsis thaliana) GI:1373396
	39	5.85695	247680_s_at	0.0365	At5g59630	unknown protein; pseudogene, glycine-rich protein, blastp match of 53% identity and 5.4e-10 P-value to GP|9837280|gb|AAG00510.1||AF285172 leaf senescence-associated receptor-like protein kinase {Phaseolus vulgaris}
	40	5.68639	260911_at	0.0193	At1g02490	unknown protein; hypothetical protein		Unannotated
	41	5.67108	249705_at	0.0165	At5g35580	ATP binding / kinase/ protein kinase/ protein serine/threonine kinase/ protein-tyrosine kinase; protein kinase, putative, similar to auxin-regulated dual specificity cytosolic kinase (Lycopersicon esculentum) gi|14484938|gb|AAK62821		Auxin
	42	5.63407	250608_at	0.0461	At5g07420	pectinesterase; pectinesterase family protein, contains Pfam profile: PF01095 pectinesterase		Cell-wall modification
	43	5.50911	265904_at	0.00934	At2g25630	hydrolase, hydrolyzing O-glycosyl compounds; glycosyl hydrolase family 1 protein, contains Pfam PF00232 : Glycosyl hydrolase family 1 domain; TIGRFAM TIGR01233: 6-phospho-beta-galactosidase; similar to amygdalin hydrolase isoform AH I precursor (GI:16757966) (Prunus serotina)		Cell-wall modification
	44	5.49436	264117_at	0.0142	At2g31210	DNA binding / transcription factor; basic helix-loop-helix (bHLH) family protein, contains Pfam profile: PF00010 helix-loop-helix DNA-binding domain; PMID: 12679534
	45	5.49402	266590_at	4.79e-06	At2g46240	protein binding; IQ domain-containing protein / BAG domain-containing protein, contains Pfam profiles PF00612: IQ calmodulin-binding motif, PF02179: BAG (Apoptosis regulator Bcl-2 protein) domain
	46	5.47757	260248_at	0.00107	At1g74310	ATHSP101 (HEAT SHOCK PROTEIN 101); ATP binding / ATPase/ nucleoside-triphosphatase/ nucleotide binding / protein binding; Heat shock protein involved in acquisition of thermotolerance to high temperature stress.Involved in refolding of proteins which form aggregates under heat stress.	ATHSP101, HSP101	Heat Shock
	47	5.40669	256514_at	0.0101	At1g66130	oxidoreductase; oxidoreductase N-terminal domain-containing protein, similar to AX110P (Daucus carota) GI:285739; contains Pfam profile PF01408: Oxidoreductase family NAD-binding Rossmann fold
	48	5.37503	262480_at	0.0025	At1g11340	ATP binding / carbohydrate binding / kinase/ protein kinase/ protein serine/threonine kinase/ protein-tyrosine kinase/ sugar binding; S-locus lectin protein kinase family protein, contains protein kinase domain, Pfam:PF00069; contains S-locus glycoprotein family domain, Pfam:PF00954
	49	5.36685	257995_at	0.0238	At3g19940	carbohydrate transporter/ sugar porter; sugar transporter, putative, similar to sugar transport protein (Arabidopsis thaliana) GI:16524; contains Pfam profile PF00083: major facilitator superfamily protein
	50	5.35944	255185_at	0.0397	At4g07740	unknown protein; expressed protein		Unannotated
	51	5.35008	250637_at	0.00248	At5g07530	GRP17; encodes a glycine-rich protein that has oleosin domain and is expressed specifically during flower stages 10 to 12. Protein is found on mature pollen coat.	GRP17	Seed storage proteins/Late Embryogenesis Abundant
	52	5.34641	256047_at	0.0427	At1g07060	unknown protein; expressed protein		Unannotated
	53	5.32122	262349_at	0.0172	At2g48130	lipid binding; protease inhibitor/seed storage/lipid transfer protein (LTP) family protein, contains Pfam protease inhibitor/seed storage/LTP family domain PF00234		Seed storage proteins/Late Embryogenesis Abundant
	54	5.27134	249333_at	0.0462	At5g40990	carboxylic ester hydrolase/ hydrolase, acting on ester bonds / lipase; GDSL-motif lipase/hydrolase family protein, similar to lipase (Arabidopsis thaliana) GI:1145627; contains Pfam profile PF00657: Lipase/Acylhydrolase with GDSL-like motif
	55	5.25981	263620_at	0.00165	At2g04650	nucleotidyltransferase; ADP-glucose pyrophosphorylase family protein, contains Pfam profile PF00483: Nucleotidyl transferase; low similarity to mannose-1-phosphate guanylyltransferase (Hypocrea jecorina) GI:3323397
	56	5.21085	246270_at	0.0383	At4g36500	unknown protein; expressed protein		Unannotated
	57	5.13669	252779_at	0.0265	At3g42990	unknown protein; hypothetical protein		Unannotated
	58	5.12952	250471_at	0.0221	At5g10170	inositol-3-phosphate synthase; inositol-3-phosphate synthase, putative / myo-inositol-1-phosphate synthase, putative / MI-1-P synthase, putative, very strong similarity to SP|Q38862 Myo-inositol-1-phosphate synthase isozyme 2 (EC 5.5.1.4) (MI-1-P synthase 2) (IPS 2) {Arabidopsis thaliana}; identical to SP|Q9LX12| Probable inositol-3-phosphate synthase isozyme 3 (EC 5.5.1.4) (Myo- inositol-1-phosp…
	59	5.12669	259124_at	0.0468	At3g02310	SEP2 (SEPALLATA2); DNA binding / transcription factor; MADS-box protein, binds K domain of AG in vivo	SEP2, AGL4
	60	5.07104	255200_at	0.0235	At4g07480	unknown protein; hypothetical protein		Unannotated
	61	5.04092	264347_at	0.000375	At1g12040	LRX1 (LEUCINE-RICH REPEAT/EXTENSIN 1); encodes a a chimeric leucine-rich repeat/extensin protein that regulates root hair morphogenesis and elongation. Null mutants develop root hairs that frequently abort, swell, or branch. Gene is expressed in root hair cells and protein is specifically localized in the wall of the hair proper.	LRX1
	62	4.99326	264732_at	0.0198	At1g62160	serine-type endopeptidase inhibitor; pseudogene, serpin (serine protease inhibitor), putative, similar to protein zx (Hordeum vulgare subsp. vulgare) GI:19071, serpin (Hordeum vulgare subsp. vulgare) CAA64599.1 GI:1197577; contains Pfam profile PF00079: Serpin (serine protease inhibitor); blastp match of 53% identity and 4.6e-51 P-value to GP|26224736|gb|AAN76362.1||AY158152 serpin-like protein {…		Inhibition of protein degradation
	63	4.98327	264589_at	0.0238	At2g17650	catalytic; AMP-dependent synthetase and ligase family protein, similar to AMP-binding protein GI:1903034 from (Brassica napus); contains Pfam AMP-binding domain PF00501; identical to cDNA adenosine monophosphate binding protein 2 AMPBP2 (AMPBP2) GI:20799712	AMPBP2
	64	4.97313	263282_at	0.0133	At2g14095	unknown protein; expressed protein		Unannotated
	65	4.92268	261150_at	0.0165	At1g19640	JMT (JASMONIC ACID CARBOXYL METHYLTRANSFERASE); jasmonate O-methyltransferase; Encodes a S-adenosyl-L-methionine:jasmonic acid carboxyl methyltransferase that catalyzes the formation of methyljasmonate from jasmonic acid. Its expression is induced in response to wounding or methyljasmonate treatment.	JMT	Jasmonic acid
	66	4.86558	262148_at	6.75e-05	At1g52560	unknown protein; 26.5 kDa class I small heat shock protein-like (HSP26.5-P), contains Pfam profile: PF00011 Hsp20/alpha crystallin family; identified in Scharf, K-D., et al,Cell Stress & Chaperones (2001) 6: 225-237.		Heat Shock
	67	4.81544	256996_at	0.0181	At3g25850	unknown protein; DC1 domain-containing protein, similar to unknown protein GB:AAC79144 from (Arabidopsis thaliana)
	68	4.80568	266645_at	0.00982	At2g29880	unknown protein; expressed protein		Unannotated
	69	4.801	265094_at	2.97e-05	At1g03890	nutrient reservoir; cupin family protein, similar to Arabidopsis thaliana 12S seed storage proteins SP|P15455 (gi|808937) and SP|P15456, Brassica napus cruciferin storage protein, gi|762919, and others; contains Pfam profile PF00190 Cupin; Location of ESTs YAY049-3' end, gb|Z26364 and YAY049-5' end, gb|Z26363		Seed storage proteins/Late Embryogenesis Abundant
	70	4.77523	245627_at	0.0092	At1g56600	transferase, transferring glycosyl groups / transferase, transferring hexosyl groups; galactinol synthase, putative, similar to galactinol synthase, isoform GolS-1 GI:5608497 from (Ajuga reptans)	ATGOLS2	Dormancy related
	71	4.71828	257119_at	0.00548	At3g20190	ATP binding / kinase/ protein serine/threonine kinase; leucine-rich repeat transmembrane protein kinase, putative, similar to receptor kinase GB:AAA33715 (Petunia integrifolia)
	72	4.71156	265089_at	0.000109	At1g04050	histone-lysine N-methyltransferase/ zinc ion binding; SET domain-containing protein / suppressor of variegation related 1 (SUVR1), identical to suppressor of variegation related 1 (Arabidopsis thaliana) GI:15004614; contains Pfam profiles PF00856: SET domain, PF05033: Pre-SET motif; identical to cDNA trithorax 3 (ATX3) partial cds GI:15217142		Cell cycle related
	73	4.67884	249454_at	6.4e-05	At5g39520	unknown protein; expressed protein, predicted protein, Synechocystis sp., PIR:S77152		Unannotated
	74	4.6682	256874_at	0.0337	At3g26320	CYP71B36; heme binding / iron ion binding / monooxygenase/ oxygen binding; putative cytochrome P450	CYP71B36
	75	4.65287	261184_at	0.0303	At1g34545	unknown protein; copia-like retrotransposon family, has a 3.0e-112 P-value blast match to GB:CAA72990 open reading frame 2 (Ty1_Copia-element) (Brassica oleracea)
	76	4.60215	266765_at	0.00369	At2g46860	inorganic diphosphatase/ magnesium ion binding / pyrophosphatase; inorganic pyrophosphatase, putative (soluble) / pyrophosphate phospho-hydrolase, putative / PPase, putative, strong similarity to SP|Q43187 Soluble inorganic pyrophosphatase (EC 3.6.1.1) (Pyrophosphate phospho- hydrolase) (PPase) {Solanum tuberosum}; contains Pfam profile PF00719: inorganic pyrophosphatase
	77	4.59954	262815_at	0.00838	At1g11610	CYP71A18; heme binding / iron ion binding / monooxygenase/ oxygen binding; putative cytochrome P450	CYP71A18
	78	4.59453	250296_at	0.001	At5g12020	unknown protein; 17.6 kDa class II heat shock protein (HSP17.6-CII), identical to 17.6 kDa class II heat shock protein SP:P29830 from (Arabidopsis thaliana)		Heat Shock
	79	4.57481	260380_at	0.0425	At1g73870	transcription factor/ zinc ion binding; zinc finger (B-box type) family protein
	80	4.55605	245669_at	0.0375	At1g28300	LEC2 (LEAFY COTYLEDON 2); transcription factor; B3 domain transcription factor that induces embryo development	LEC2	Dormancy related
	81	4.53968	246656_at	0.00437	At5g35240	unknown protein; pseudogene, similar to putative transposable element, blastp match of 47% identity and 9.3e-52 P-value to GP|13122426|dbj|BAB32907.1||AP003047 putative transposable element {Oryza sativa (japonica cultivar-group)}
	82	4.52877	255146_at	0.00974	At4g08450	ATP binding / nucleoside-triphosphatase/ nucleotide binding / transmembrane receptor; disease resistance protein (TIR-NBS-LRR class), putative, domain signature TIR-NBS-LRR exists, suggestive of a disease resistance protein.
	83	4.52876	251747_at	0.00808	At3g55670	unknown protein; hypothetical protein, various predicted proteins, Arabidopsis thaliana		Unannotated
	84	4.52876	246668_at	0.0152	At5g30545	unknown protein; CACTA-like transposase family (Ptta/En/Spm), has a 1.1e-34 P-value blast match to At5g29026.1/8-244 CACTA-like transposase family (Ptta/En/Spm) (CACTA-element) (Arabidopsis thaliana)
	85	4.50888	253884_at	0.000911	At4g27670	HSP21 (HEAT SHOCK PROTEIN 21); chloroplast located small heat shock protein.	HSP21	Heat Shock
	86	4.46936	263150_at	0.000652	At1g54050	unknown protein; 17.4 kDa class III heat shock protein (HSP17.4-CIII), contains Pfam profile: PF00011 Hsp20/alpha crystallin family; identified as class CIII in Scharf, K-D., et al,Cell Stress & Chaperones (2001) 6: 225-237.		Heat Shock
	87	4.44666	256104_at	0.0298	At1g16980	ATTPS2; transferase, transferring glycosyl groups; Encodes an enzyme putatively involved in trehalose biosynthesis. The protein has a trehalose synthase (TPS)-like domain that may or may not be active but no trehalose phosphatase (TPP)-like domain.	ATTPS2
	88	4.43179	267555_at	0.0334	At2g32765	unknown protein; small ubiquitin-like modifier 5 (SUMO), similar to ubiquitin-like protein SMT3 SP:P55852 (Arabidopsis thaliana); contains INTERPRO:IPR000626 ubiquitin domain; contains Pfam profile PF00240: Ubiquitin family; contains Pfam profile PF00240: Ubiquitin family; identical to cDNA small ubiquitin-like modifier 5 (SUMO) mRNA GI:22652847	SUMO
	89	4.39783	265852_at	0.0182	At2g42350	protein binding / ubiquitin-protein ligase/ zinc ion binding; zinc finger (C3HC4-type RING finger) family protein, contains Pfam domain, PF00097: Zinc finger, C3HC4 type (RING finger)
	90	4.37247	266147_at	0.0123	At2g12230	unknown protein; pseudogene, C-1-tetrahydrofolate synthase, blastp match of 91% identity and 2.9e-07 P-value to GP|9843502|emb|CAC03667.1||AL133260 dJ292B18.2 (novel protein similar to methylenetetrahydrofolate dehydrogenase (NADP+ dependent), methenyltetrahydrofolate cyclohydrolase, formyltetrahydrofolate synthetase (MTHFD1) (EC 1.5.1.5, EC 3.5.4.9, EC-TRUNCATED-		Ethylene
	91	4.35316	266294_at	1.34e-05	At2g29500	unknown protein; 17.6 kDa class I small heat shock protein (HSP17.6B-CI), contains Pfam PF00011: Hsp20/alpha crystallin family; identified in Scharf, K-D., et al, Cell Stress & Chaperones (2001) 6: 225-237.		Heat Shock
	92	4.34632	246467_at	0.00134	At5g17040	UDP-glycosyltransferase/ transferase, transferring glycosyl groups; UDP-glucoronosyl/UDP-glucosyl transferase family protein, similar to UDP glucose:flavonoid 3-o-glucosyltransferase GI:13620861 from (Vitis vinifera); contains Pfam profile: PF00201 UDP-glucoronosyl and UDP-glucosyl transferase		Stress
	93	4.32985	257175_s_at	0.00067	At3g23470	S-adenosylmethionine-dependent methyltransferase/ cyclopropane-fatty-acyl-phospholipid synthase; similar to cyclopropane fatty acid synthase, putative / CPA-FA synthase, putative [Arabidopsis thaliana] (TAIR:At3g23510.1); similar to cyclopropane fatty acid synthase-related [Arabidopsis thaliana] (TAIR:At3g23480.1); similar to cyclopropane fatty acid synthase, putative / CPA-FA synthase, putative …
	94	4.30332	264735_s_at	0.00831	At1g62060	unknown protein; expressed protein		Unannotated
	95	4.29427	262307_at	0.00168	At1g71000	heat shock protein binding / unfolded protein binding; DNAJ heat shock N-terminal domain-containing protein, similar to SP|O35723 DnaJ homolog subfamily B member 3 Mus musculus, SP|Q9QYI7 DnaJ homolog subfamily B member 8 Mus musculus; contains Pfam profile PF00226 DnaJ domain		Heat Shock
	96	4.21225	265360_s_at	0.0186	At2g13250	unknown protein; gypsy-like retrotransposon family (Athila), has a 4.1e-91 P-value blast match to GB:CAA57397 Athila ORF 1 (Arabidopsis thaliana)
	97	4.20812	265481_at	0.00228	At2g15960	unknown protein; expressed protein		Unannotated
	98	4.19819	248333_at	0.0291	At5g52390	unknown protein; photoassimilate-responsive protein, putative, similar to PIR|S62698 photoassimilate-responsive protein precursor (clone PAR-1a) - common tobacco
	99	4.18092	253943_at	0.0024	At4g27030	unknown protein; expressed protein		Unannotated
	100	4.174	263604_s_at	0.0351	At2g16330	unknown protein; expressed protein, includes At2g06610, At5g28266, At3g42620, At4g07696, At2g06690, At2g16160, At2g05480, At2g12140, At1g45080, At2g16330		Unannotated
	101	4.16123	259917_at	0.0116	At1g72580	unknown protein; hypothetical protein		Unannotated
	102	4.13096	256875_at	0.00287	At3g26330	CYP71B37; heme binding / iron ion binding / monooxygenase/ oxygen binding; putative cytochrome P450	CYP71B37
	103	4.10413	250620_at	2.73e-05	At5g07190	ATS3 (ARABIDOPSIS THALIANA SEED GENE 3); Gene is expressed preferentially in the embryo and encodes a unique protein of unknown function.	ATS3	Seed storage proteins/Late Embryogenesis Abundant
	104	4.0856	248911_at	0.000206	At5g45830	unknown protein; expressed protein, low similarity to tumor-related protein (Nicotiana glauca x Nicotiana langsdorffii) GI:688423		Unannotated
	105	4.05363	256054_at	0.0188	At1g07120	unknown protein; expressed protein		Unannotated
	106	4.04813	255811_at	2.29e-05	At4g10250	ATHSP22.0; Columbia endomembrane-localized small heat shock protein	ATHSP22	Heat Shock
	107	4.02174	252515_at	0.00179	At3g46230	ATHSP17.4; member of the class I small heat-shock protein (sHSP) family, which accounts for the majority of sHSPs in maturing seeds	ATHSP	Heat Shock
	108	4.00402	265370_s_at	0.00108	At2g06480	unknown protein; expressed protein, related to GB:AAD15331		Unannotated
	109	3.99324	254263_at	0.00493	At4g23493	unknown protein; expressed protein		Unannotated
	110	3.99084	251570_at	0.0208	At3g58300	unknown protein; hypothetical protein		Unannotated
	111	3.96235	260208_s_at	0.00566	At1g70670	calcium ion binding; caleosin-related family protein, similar to Ca+2-binding EF hand protein GB:AAB71227 (Glycine max); contains Pfam profilePF05042: Caleosin related protein
	112	3.96104	260881_at	0.0497	At1g21550	calcium ion binding; calcium-binding protein, putative, contains similarity to calcium-binding protein GB:CAB63264 GI:6580549 from (Lotus japonicus)
	113	3.9295	263374_at	5.86e-05	At2g20560	heat shock protein binding / unfolded protein binding; DNAJ heat shock family protein, SP|Q9UDY4 DnaJ homolog subfamily B member 4 (Heat shock 40 kDa protein 1 homolog) {Homo sapiens}; contains Pfam profile PF00226: DnaJ domain		Heat Shock
	114	3.92661	261007_at	0.00582	At1g26400	electron carrier; FAD-binding domain-containing protein, similar to SP|P30986 reticuline oxidase precursor (Berberine-bridge-forming enzyme) (BBE) (Tetrahydroprotoberberine synthase) (Eschscholzia californica); contains PF01565 FAD binding domain
	115	3.90542	265567_at	0.00108	At2g05580	unknown protein; pseudogene, glycine-rich protein
	116	3.89274	261932_at	0.0374	At1g22420	unknown protein; hydroxyproline-rich glycoprotein family protein, contains proline-rich extensin domains, INTERPRO:IPR002965
	117	3.88987	257077_at	0.0431	At3g19690	unknown protein; pathogenesis-related protein, putative, similar to PR-1a protein GI:19944 GB:X06930 from (Nicotiana tabacum); contains Pfam profile PF00188: SCP-like extracellular protein
	118	3.87868	257874_at	0.0105	At3g17110	unknown protein; pseudogene, glycine-rich protein
	119	3.87073	265833_at	0.00359	At2g14420	unknown protein; Mutator-like transposase family, has a 8.4e-10 P-value blast match to GB:AAA21566 mudrA of transposon="MuDR" (MuDr-element) (Zea mays)
	120	3.84104	262911_s_at	2.37e-05	At1g59860	unknown protein; 17.6 kDa class I heat shock protein (HSP17.6A-CI), similar to 17.5 kDa class I heat shock protein SP:P04793 from (Glycine max)		Heat Shock
	121	3.84028	265042_at	0.0295	At1g04040	acid phosphatase; acid phosphatase class B family protein, similar to SP|P15490 STEM 28 kDa glycoprotein precursor (Vegetative storage protein A) {Glycine max}, acid phosphatase (Glycine max) GI:3341443; contains Pfam profile PF03767: HAD superfamily (subfamily IIIB) phosphatase; supporting cDNA gi|13926197|gb|AF370572.1|AF370572
	122	3.8378	267476_at	0.000372	At2g02720	lyase/ pectate lyase; pectate lyase family protein, similar to pectate lyase P59 SP:P15722 from (Lycopersicon esculentum)		Cell-wall modification
	123	3.83715	245713_at	0.0247	At5g04370	unknown protein; S-adenosyl-L-methionine:carboxyl methyltransferase family protein, similar to SAM:salicylic acid carboxyl methyltransferase (SAMT) (GI:6002712)(Clarkia breweri) and to SAM:benzoic acid carboxyl methyltransferase (BAMT)(GI:9789277)(Antirrhinum majus)
	124	3.81217	261648_at	0.00503	At1g27730	ZAT10; nucleic acid binding / transcription factor/ zinc ion binding; Related to Cys2/His2-type zinc-finger proteins found in higher plants.Compensated for a subset of calcineurin deficiency in yeast.Salt tolerance produced by ZAT10 appeared to be partially dependent on ENA1/PMR2, a P-type ATPase required for Li+ and Na+ efflux in yeast.	ZAT10, STZ, STZ/ZAT10	Stress
	125	3.79874	265121_at	0.00165	At1g62560	disulfide oxidoreductase/ monooxygenase; flavin-containing monooxygenase family protein / FMO family protein, similar to flavin-containing monooxygenase GB:AAA21178 GI:349534 SP|P32417 from (Oryctolagus cuniculus); contains Pfam profile PF00743 Flavin-binding monooxygenase-like
	126	3.79835	263350_at	0.000554	At2g13360	AGT (ALANINE:GLYOXYLATE AMINOTRANSFERASE); AGT1 encodes peroxisomal alanine : glyoxylate aminotransferase. It is involved in photorespiration.	AGT
	127	3.79428	256495_at	0.00741	At1g31530	hydrolase; endonuclease/exonuclease/phosphatase family protein, contains similarity to nocturnin (Homo sapiens) GI:9885288; contains Pfam profile PF03372: Endonuclease/Exonuclease/phosphatase family		DNA repair
	128	3.74952	246367_at	0.033	At1g51880	kinase; leucine-rich repeat protein kinase, putative, similar to light repressible receptor protein kinase (Arabidopsis thaliana) gi|1321686|emb|CAA66376; contains leucine rich repeat (LRR) domains, Pfam:PF00560; contains protein kinase domain, Pfam:PF00069
	129	3.72361	254280_at	0.0105	At4g22756	SMO1-2 (STEROL C4-METHYL OXIDASE); catalytic; Encodes a member of the SMO1 family of sterol 4alpha-methyl oxidases. More specifically functions as a 4,4-dimethyl-9beta,19-cyclopropylsterol-4alpha- methyl oxidase.
	130	3.71377	258249_s_at	0.0385	At3g15820	unknown protein; phosphatidic acid phosphatase-related / PAP2-related, contains Pfam profile PF01569: PAP2 superfamily
	131	3.70036	247655_at	0.00275	At5g59820	RHL41 (RESPONSIVE TO HIGH LIGHT 41); nucleic acid binding / transcription factor/ zinc ion binding; Encodes a zinc finger protein involved in high light and cold acclimation. Overexpression of this putative transcription factor increases the expression level of 9 cold-responsive genes and represses the expression level of 15 cold-responsive genes, including CBF genes. Also, lines overexpressing t…	RHL41, ZAT12	Stress
	132	3.68606	260978_at	0.000228	At1g53540	unknown protein; 17.6 kDa class I small heat shock protein (HSP17.6C-CI) (AA 1-156), identical to (17.6 kDa class I heat shock protein (HSP 17.6) (AA 1-156)(SP:P13853) (GI:4376161) (Arabidopsis thaliana) (Nucleic Acids Res. 17 (19), 7995 (1989))		Heat Shock
	133	3.67818	263320_at	0.00119	At2g47180	transferase, transferring hexosyl groups; galactinol synthase, putative, similar to galactinol synthase, isoform GolS-1 GI:5608497 from (Ajuga reptans)	ATGOLS1	Dormancy related
	134	3.66873	263433_at	0.000439	At2g22240	inositol-3-phosphate synthase; inositol-3-phosphate synthase isozyme 2 / myo-inositol-1-phosphate synthase 2 / MI-1-P synthase 2 / IPS 2, identical to SP|Q38862 Myo-inositol-1-phosphate synthase isozyme 2 (EC 5.5.1.4) (MI-1-P synthase 2) (IPS 2) {Arabidopsis thaliana}
	135	3.65956	246238_at	0.00208	At4g36670	carbohydrate transporter/ sugar porter; mannitol transporter, putative, similar to mannitol transporter (Apium graveolens var. dulce) GI:12004316; contains Pfam profile PF00083: major facilitator superfamily protein
	136	3.64212	262369_at	0.00346	At1g73010	phosphoric monoester hydrolase; expressed protein, similar to phosphatase, orphan 1 (GI:20196841) (Mus musculus), (GI:20196839) (Homo sapiens); contains TIGRFAM TIGR01489: 2,3-diketo-5-methylthio-1-phosphopentane phosphatase profile; contains TIGRFAM TIGR01488: HAD-superfamily hydrolase, subfamily IB (PSPase-like)		Unannotated
	137	3.6403	267042_at	0.00386	At2g34320	unknown protein; hypothetical protein		Unannotated
	138	3.6284	263342_at	0.0425	At2g05080	unknown protein; expressed protein, low similarity to SP|Q9UUA2 DNA repair and recombination protein pif1, mitochondrial precursor {Schizosaccharomyces pombe}		Unannotated
	139	3.62275	251466_at	0.0269	At3g59340	unknown protein; expressed protein, identical to anthocyanin-related membrane protein 3 (GI:16416387) (Arabidopsis thaliana)		Unannotated
	140	3.60417	252688_at	0.0194	At3g44020	unknown protein; thylakoid lumenal P17.1 protein, contains Pfam PF00684 : DnaJ central domain (4 repeats); SP:Q9LXV9; PMID:11719511; supported by EST AI997589.		Photosynthesis/chloroplast related
	141	3.59679	263885_at	0.00539	At2g36940	unknown protein; expressed protein		Unannotated
	142	3.58048	249465_at	0.00028	At5g39720	unknown protein; avirulence-responsive protein-related / avirulence induced gene (AIG) protein-related, similar to SP|P54121 AIG2 protein {Arabidopsis thaliana}
	143	3.57049	260720_at	0.0343	At1g48095	unknown protein; expressed protein		Unannotated
	144	3.56119	257835_at	0.0255	At3g25180	CYP82G1; heme binding / iron ion binding / monooxygenase/ oxygen binding; member of CYP82G	CYP82G1
	145	3.56015	260546_at	0.000307	At2g43520	ATTI2; trypsin inhibitor; Encodes putative trypsin inbitor protein which may function in defense against herbivory.	ATTI2	Inhibition of protein degradation
	146	3.55627	249542_at	0.0353	At5g38140	DNA binding / transcription factor; histone-like transcription factor (CBF/NF-Y) family protein, similar to CCAAT-binding transcription factor subunit AAB-1 (GI:2583171) (Neurospora crassa); contains a CBF/NF-Y subunit signature (PDOC00578) presernt in members of histone-like transcription factor family; contains Pfam PF00808 : Histone-like transcription factor (CBF/NF-Y) and archaeal histone		Cell cycle related
	147	3.53019	266772_s_at	0.00312	At2g03020	unknown protein; heat shock protein-related, Prosite PS00430: TonB-dependent receptor proteins signature 1; contains some similar to Small heat shock protein, chloroplast precursor (SP:P30222) {Petunia hybrida}		Heat Shock
	148	3.51869	267193_at	0.00428	At2g30900	unknown protein; expressed protein		Unannotated
	149	3.51651	263040_at	0.0335	At1g23300	antiporter/ drug transporter/ transporter; MATE efflux family protein, similar to ripening regulated protein DDTFR18 (Lycopersicon esculentum) GI:12231296; contains Pfam profile PF01554: Uncharacterized membrane protein family
	150	3.51281	259368_at	0.0035	At1g69100	aspartic-type endopeptidase/ pepsin A; aspartyl protease family protein, contains Pfam profile: PF00026 eukaryotic aspartyl protease		Protein degradation
	151	3.50448	266841_at	0.00313	At2g26150	ATHSFA2; DNA binding / transcription factor; member of Heat Stress Transcription Factor (Hsf) family	ATHSFA2	Stress
	152	3.47407	261838_at	0.00068	At1g16030	HSP70B; ATP binding; heat shock protein 70, putative / HSP70, putative, similar to heat shock protein hsp70 GI:1771478 from (Pisum sativum)		Heat Shock
	153	3.46869	245243_at	0.00188	At1g44414	unknown protein; expressed protein		Unannotated
	154	3.43964	267524_at	0.000774	At2g30600	protein binding; BTB/POZ domain-containing protein, contains Pfam PF00651: BTB/POZ domain; contains Interpro IPR000210/ PS50097: BTBB/POZ domain; similar to MigA (GI:1841872) (Dictyostelium discoideum)
	155	3.43703	260833_at	0.0283	At1g06800	triacylglycerol lipase; lipase class 3 family protein, similar to DEFECTIVE IN ANTHER DEHISCENCE1 (Arabidopsis thaliana) GI:16215706; contains Pfam profile PF01764: Lipase
	156	3.43607	248528_at	0.00167	At5g50760	unknown protein; auxin-responsive family protein, similar to auxin-induced protein TGSAUR22 (GI:10185820) (Tulipa gesneriana)		Auxin
	157	3.43056	251309_at	5.39e-05	At3g61220	oxidoreductase; short-chain dehydrogenase/reductase (SDR) family protein, similar to carbonyl reductase GI:1049108 from (Mus musculus)
	158	3.41897	254430_at	0.00044	At4g20820	electron carrier/ oxidoreductase; FAD-binding domain-containing protein, similar to SP|P30986 reticuline oxidase precursor (Berberine-bridge-forming enzyme) (BBE) (Tetrahydroprotoberberine synthase) (Eschscholzia californica); contains PF01565 FAD binding domain
	159	3.40846	257634_s_at	0.000483	At3g26170	CYP71B19; heme binding / iron ion binding / monooxygenase/ oxygen binding; putative cytochrome P450	CYP71B19
	160	3.39958	266717_at	0.049	At2g46735	unknown protein; expressed protein		Unannotated
	161	3.3869	251202_at	0.00223	At3g63040	unknown protein; expressed protein, predicted protein, C.elegans		Unannotated
	162	3.38568	255820_at	0.0131	At2g40580	ATP binding / kinase/ protein kinase/ protein serine/threonine kinase/ protein-tyrosine kinase; protein kinase family protein, contains protein kinase domain, Pfam:PF00069
	163	3.38386	252145_at	0.0225	At3g51200	unknown protein; auxin-responsive family protein, similar to auxin-induced protein TGSAUR12 (GI:10185816) (Tulipa gesneriana)		Auxin
	164	3.37828	255319_at	0.0116	At4g04220	kinase/ protein binding; disease resistance family protein, contains leucine rich-repeat (LRR) domains Pfam:PF00560, INTERPRO:IPR001611; similar to Hcr2-2A (Lycopersicon pimpinellifolium) gi|3894389|gb|AAC78594
	165	3.3769	260623_at	0.0452	At1g08090	ATNRT2:1; nitrate transporter; trans-membrane nitrate transporter protein AtNRT2:1 mRNA,	ATNRT2:1, ACH1, NRT2
	166	3.35126	249575_at	0.000686	At5g37670	unknown protein; 15.7 kDa class I-related small heat shock protein-like (HSP15.7-CI), contains Pfam profile: PF00011 Hsp20/alpha crystallin family; identified in Scharf, K-D., et al,Cell Stress & Chaperones (2001) 6: 225-237.		Heat Shock
	167	3.34363	245731_at	0.000407	At1g73500	ATMKK9; kinase; member of MAP Kinase Kinase	ATMKK9
	168	3.34046	256933_at	0.00276	At3g22600	lipid binding; protease inhibitor/seed storage/lipid transfer protein (LTP) family protein, contains Pfam protease inhibitor/seed storage/LTP family domain PF00234		Seed storage proteins/Late Embryogenesis Abundant
	169	3.31762	267053_s_at	0.00042	At2g38390	peroxidase; peroxidase, putative, similar to peroxidase isozyme (Armoracia rusticana) gi|217934|dbj|BAA14144; identical to cDNA class III peroxidase ATP34, GI:17530563	PER23
	170	3.31266	249708_at	0.00019	At5g35660	unknown protein; expressed protein		Unannotated
	171	3.30388	258133_at	0.000434	At3g24500	DNA binding / transcription coactivator/ transcription factor; ethylene-responsive transcriptional coactivator, putative, similar to ethylene-responsive transcriptional coactivator (Lycopersicon esculentum) gi|5669634|gb|AAD46402		Ethylene
	172	3.29208	255648_at	0.022	At4g00910	unknown protein; expressed protein, contains Pfam profile PF01027: Uncharacterized protein family UPF0005		Unannotated
	173	3.27211	258321_at	0.00301	At3g22840	ELIP1 (EARLY LIGHT-INDUCABLE PROTEIN); chlorophyll binding; Encodes an early light-inducible protein.	ELIP2, LHC0	Photosynthesis/chloroplast related
	174	3.26268	249061_at	0.00145	At5g44550	unknown protein; integral membrane family protein, similar to unknown protein (pir||T10581) This family of plant proteins contains a domain that may have a catalytic activity. It has a conserved arginine and aspartate that could form an active site. These proteins are predicted to contain 3 or 4 transmembrane helices; contains TIGRFAM TIGR01569 : plant integral membrane protein TIGR01569; contain…
	175	3.24143	267267_at	0.0495	At2g02580	CYP71B9; heme binding / iron ion binding / monooxygenase/ oxygen binding; member of CYP71B	CYP71B9
	176	3.21756	257761_at	0.0102	At3g23090	unknown protein; expressed protein		Unannotated
	177	3.21026	256540_at	0.011	At3g32917	unknown protein; gypsy-like retrotransposon family, has a 1.0e-114 P-value blast match to GB:AAD27547 polyprotein (Gypsy_Ty3-element) (Oryza sativa subsp. indica)
	178	3.19846	248794_at	0.0102	At5g47220	ATERF-2/ATERF2/ERF2; DNA binding / transcription factor/ transcriptional activator; encodes a member of the ERF (ethylene response factor) subfamily B-3 of ERF/AP2 transcription factor family (ATERF-2). The protein contains one AP2 domain. There are 18 members in this subfamily including ATERF-1, ATERF-2, AND ATERF-5. Functions as activator of GCC box?dependent transcription.	ERF2, ERF-2	Ethylene
	179	3.19845	258402_at	4.87e-05	At3g15450	unknown protein; similar to expressed protein [Arabidopsis thaliana] (TAIR:At4g27450.1); similar to unknown [Asparagus officinalis] (GB:CAA54526.1)		Unannotated
	180	3.19575	263647_at	0.000939	At2g04690	unknown protein; cellular repressor of E1A-stimulated genes (CREG) family, contains 1 transmembrane domain; similar to CREG2 (GI:24371079) (Homo sapiens) and (GI:24371081) (Mus musculus); similar to cellular repressor of E1A-stimulated genes CREG (GI:3550343) (Homo sapiens)
	181	3.18489	261391_at	0.0103	At1g35030	unknown protein; hypothetical protein		Unannotated
	182	3.18143	251647_at	0.00862	At3g57770	ATP binding / kinase/ protein kinase/ protein serine/threonine kinase/ protein-tyrosine kinase; protein kinase, putative, contains protein kinase domain, Pfam:PF00069
	183	3.15678	259913_at	0.00243	At1g72660	GTP binding; similar to developmentally regulated GTP-binding protein (DRG1) [Arabidopsis thaliana] (TAIR:At1g17470.1); similar to developmentally regulated GTP binding protein [Pisum sativum] (GB:AAB67829.1); contains InterPro domain Small GTP-binding protein domain (InterPro:IPR005225); contains InterPro domain TGS domain (InterPro:IPR004095); contains InterPro domain GTP1/OBG domain (InterPro:…
	184	3.14894	245703_at	0.0232	At5g04380	unknown protein; S-adenosyl-L-methionine:carboxyl methyltransferase family protein, similar to SAM:salicylic acid carboxyl methyltransferase (SAMT) (GI:6002712)(Clarkia breweri) and to SAM:benzoic acid carboxyl methyltransferase (BAMT)(GI:9789277)(Antirrhinum majus)
	185	3.1479	254768_at	0.0324	At4g13320	unknown protein; expressed protein		Unannotated
	186	3.13472	261595_at	0.00366	At1g33070	unknown protein; hypothetical protein		Unannotated
	187	3.12981	251916_at	0.0288	At3g53960	transporter; proton-dependent oligopeptide transport (POT) family protein, contains Pfam profile: PF00854 POT family
	188	3.11364	254629_at	0.0126	At4g18425	unknown protein; expressed protein, contains Pfam profile PF05078: Protein of unknown function (DUF679)		Unannotated
	189	3.10873	248475_at	0.00624	At5g50880	unknown protein; expressed protein		Unannotated
	190	3.10006	245545_at	0.00541	At4g15280	UDP-glycosyltransferase/ transferase, transferring glycosyl groups; UDP-glucoronosyl/UDP-glucosyl transferase family protein, contains Pfam profile: PF00201 UDP-glucoronosyl and UDP-glucosyl transferase	DL3685W
	191	3.09792	264956_at	3.13e-06	At1g76990	ACR3; similar to ACT domain containing protein (ACR4) [Arabidopsis thaliana] (TAIR:At1g69040.2); similar to ACT domain containing protein (ACR4) [Arabidopsis thaliana] (TAIR:At1g69040.1); similar to putative ACT domain containing protein, ACR4, with alternative splicing forms [Oryza sativa (japonica cultivar-group)] (GB:XP_468663.1); contains InterPro domain Amino acid-binding ACT (InterPro:IPR00…	ACR3
	192	3.09013	262811_at	0.0219	At1g11700	unknown protein; expressed protein, contains Pfam profile PF04520: Protein of unknown function, DUF584		Unannotated
	193	3.08952	263828_at	0.0271	At2g40250	carboxylic ester hydrolase/ hydrolase, acting on ester bonds; GDSL-motif lipase/hydrolase family protein, similar to family II lipases EXL3 GI:15054386, EXL1 GI:15054382, EXL2 GI:15054384 from (Arabidopsis thaliana); contains Pfam profile PF00657: GDSL-like Lipase/Acylhydrolase
	194	3.0819	255550_at	0.000461	At4g01970	hydrolase, hydrolyzing O-glycosyl compounds; similar to raffinose synthase family protein [Arabidopsis thaliana] (TAIR:At5g40390.1); similar to raffinose synthase [Cucumis sativus] (GB:AAD02832.1); similar to galactinol-raffinose galactosyltransferase [Vigna angularis] (GB:CAB64363.1); similar to putative alkaline alpha galactosidase I [Oryza sativa (japonica cultivar-group)] (GB:XP_550270.1); si…		Cell-wall modification
	195	3.07961	261703_at	0.0213	At1g32770	ANAC012; transcription factor; no apical meristem (NAM) family protein, similar to OsNAC7 protein GB:BAA89801 GI:6730944 from (Oryza sativa)
	196	3.07908	249832_at	0.00825	At5g23400	protein binding; disease resistance family protein / LRR family protein, similar to disease resistance protein (Lycopersicon esculentum) gi|3894383|gb|AAC78591; contains leucine rich-repeat domain Pfam:PF00560, INTERPRO:IPR001611
	197	3.07549	251648_at	0.048	At3g57720	ATP binding / kinase/ protein kinase/ protein serine/threonine kinase/ protein-tyrosine kinase; protein kinase, putative, contains protein kinase domain, Pfam:PF00069
	198	3.07539	263931_at	0.0176	At2g36220	unknown protein; expressed protein		Unannotated
	199	3.06737	247843_at	0.00282	At5g58050	glycerophosphodiester phosphodiesterase/ kinase; glycerophosphoryl diester phosphodiesterase family protein, contains Pfam PF03009 : Glycerophosphoryl diester phosphodiesterase family; similar to Glycerophosphoryl diester phosphodiesterase precursor (Glycerophosphodiester phosphodiesterase) (Surface-exposed lipoprotein D) (Protein D) (ImmunoglobulinD-binding protein) (IGD-binding protein) (SP:Q06…
	200	3.06296	253067_at	0.0221	At4g37780	DNA binding / transcription factor; myb family transcription factor (MYB87), identical to AtMYB87 R2R3-MYB transcription factor GI:2832559 from (Arabidopsis thaliana); contains Pfam profile: PF00249 myb-like DNA-binding domain
	201	3.06063	250597_at	0.00652	At5g07680	ANAC079/ANAC080; transcription factor; no apical meristem (NAM) family protein, contains Pfam PF02365 : No apical meristem (NAM) protein; similar to cup-shaped cotyledon CUC2 (GI:1944132) (Arabidopsis thaliana)
	202	3.05922	264346_at	0.0207	At1g12010	unknown protein; 1-aminocyclopropane-1-carboxylate oxidase, putative / ACC oxidase, putative, Strong similarity to amino-cyclopropane-carboxylic acid oxidase (ACC ox2) (GI:559407) from Brassica napus. ESTs gb|Z48548 and gb|Z48549 come from this gene
	203	3.05794	248736_at	0.00179	At5g48110	lyase; terpene synthase/cyclase family protein
	204	3.05573	267461_at	0.000798	At2g33830	unknown protein; dormancy/auxin associated family protein, contains Pfam profile: PF05564 dormancy/auxin associated protein		Dormancy related
	205	3.05281	259544_at	1.15e-05	At1g20620	CAT3 (CATALASE 3); catalase; Catalase, catalyzes the breakdown of hydrogen peroxide (H2O2) into water and oxygen.	CAT3
	206	3.04766	246338_s_at	0.000189	At3g44930	ATCHX10; monovalent cation:proton antiporter; member of Putative Na+/H+ antiporter family	ATCHX10
	207	3.04059	251044_at	0.0169	At5g02350	protein binding / zinc ion binding; DC1 domain-containing protein, contains Pfam profile PF03107: DC1 domain
	208	3.03728	249754_at	6.25e-05	At5g24530	oxidoreductase, acting on paired donors, with incorporation or reduction of molecular oxygen, 2-oxoglutarate as one donor, and incorporation of one atom each of oxygen into both donors; oxidoreductase, 2OG-Fe(II) oxygenase family protein, similar to flavanone 3-hydroxylase (Persea americana)(GI:727410); contains PF03171 2OG-Fe(II) oxygenase superfamily domain		Stress
	209	3.03613	261663_at	0.000129	At1g18330	EPR1 (EARLY-PHYTOCHROME-RESPONSIVE1); DNA binding / transcription factor; EARLY-PHYTOCHROME-RESPONSIVE1	EPR1	Germination related
	210	3.03286	245305_at	0.0339	At4g17215	unknown protein; expressed protein		Unannotated
	211	3.02405	261292_at	0.0355	At1g36940	unknown protein; expressed protein		Unannotated
	212	3.01178	264854_at	0.0137	At2g17450	RHA3A; protein binding / ubiquitin-protein ligase/ zinc ion binding; RING-H2 finger protein RHA3a mRNA, complete cds	RHA3A
	213	3.01087	248181_at	0.0109	At5g54290	unknown protein; cytochrome c biogenesis protein family, low similarity to cytochrome c biogenesis protein CcdA (Paracoccus pantotrophus) GI:11095328; contains Pfam profile PF02683: Cytochrome C biogenesis protein transmembrane region
	214	3.0089	256935_at	0.00218	At3g22570	lipid binding; protease inhibitor/seed storage/lipid transfer protein (LTP) family protein, contains Pfam protease inhibitor/seed storage/LTP family domain PF00234		Seed storage proteins/Late Embryogenesis Abundant
	215	3.00745	246719_at	0.0463	At5g28940	unknown protein; hypothetical protein		Unannotated
	216	3.00509	260963_at	0.0317	At1g44990	unknown protein; expressed protein		Unannotated
	217	3.00461	246926_at	0.000351	At5g25240	unknown protein; expressed protein		Unannotated
	218	3.00135	253405_at	0.0201	At4g32800	DNA binding / transcription factor; encodes a member of the DREB subfamily A-4 of ERF/AP2 transcription factor family. The protein contains one AP2 domain. There are 17 members in this subfamily including TINY.		ABA
	219	2.98599	264524_at	0.000736	At1g10070	branched-chain-amino-acid transaminase/ catalytic; similar to branched-chain amino acid aminotransferase 5 / branched-chain amino acid transaminase 5 (BCAT5) [Arabidopsis thaliana] (TAIR:At5g65780.1); similar to branched-chain amino acid aminotransferase 3 / branched-chain amino acid transaminase 3 (BCAT3) [Arabidopsis thaliana] (TAIR:At3g49680.1); similar to Putative branched-chain amino acid am…	BCAT2
	220	2.98581	249047_at	0.00374	At5g44410	electron carrier/ oxidoreductase; FAD-binding domain-containing protein, similar to SP|P30986 reticuline oxidase precursor (Berberine-bridge-forming enzyme) (BBE) (Tetrahydroprotoberberine synthase) (Eschscholzia californica); contains PF01565 FAD binding domain
	221	2.97906	261931_at	0.00275	At1g22430	oxidoreductase/ zinc ion binding; alcohol dehydrogenase, putative, similar to alcohol dehydrogenase ADH GI:7705214 from (Lycopersicon esculentum); contains Pfam zinc-binding dehydrogenase domain PF00107
	222	2.97778	255049_at	0.00111	At4g09610	GASA2; gibberellin-regulated protein 2 (GASA2) / gibberellin-responsive protein 2, identical to SP|P46688 Gibberellin-regulated protein 2 precursor {Arabidopsis thaliana}	GASA2	Gibberellin
	223	2.97642	265478_at	0.00105	At2g15890	unknown protein; expressed protein		Unannotated
	224	2.96911	249289_at	0.0358	At5g41040	transferase; transferase family protein, similar to hypersensitivity-related gene product HSR201 - Nicotiana tabacum, EMBL:X95343; contains Pfam transferase family domain PF00248
	225	2.96673	250908_at	0.00268	At5g03680	transcription factor; trihelix DNA-binding protein, putative, similar to DNA-binding protein DF1 (Pisum sativum) GI:13646986
	226	2.96633	247774_at	0.00538	At5g58660	iron ion binding / isopenicillin-N synthase/ oxidoreductase, acting on paired donors, with incorporation or reduction of molecular oxygen, 2-oxoglutarate as one donor, and incorporation of one atom each of oxygen into both donors; oxidoreductase, 2OG-Fe(II) oxygenase family protein, similar to ACC oxidase, Lycopersicon esculentum (SP|P05116), gibberellin 3B-hydroxylase, Latuca sativa (gi:4164145)…		Gibberellin
	227	2.96459	256827_at	0.00194	At3g18570	unknown protein; glycine-rich protein / oleosin, contains similarity to Pfam profile: PF01277 Oleosin		Seed storage proteins/Late Embryogenesis Abundant
	228	2.96332	262177_at	0.0183	At1g74710	ICS1 (ISOCHORISMATE SYNTHASEI); isochorismate synthase; Isochorismate synthase gene. Mutants fail to accumulate salicylic acid.	ICS1
	229	2.96198	253161_at	0.0143	At4g35770	SEN1 (DARK INDUCIBLE 1); senescence-associated gene that is strongly induced by phosphate starvation	SEN1
	230	2.96029	248332_at	0.000131	At5g52640	HSP81-1 (HEAT SHOCK PROTEIN 81-1); ATP binding / unfolded protein binding; Arabidopsis thaliana 81 kDA heat shock protein. Sequence analysis revealed that the exons are interrupted by the presence of three introns of 315, 83, and 88 base pairs. 88% similar to HSP81-2 at amino acid level.	HSP81-1, HSP83	Heat Shock
	231	2.95498	265791_at	0.0385	At2g01280	RNA polymerase II transcription factor/ cation:chloride symporter; transcription factor IIB (TFIIB) family protein, contains Pfam domain, PF00382: Transcription factor TFIIB repeat
	232	2.94722	247975_at	0.0263	At5g56800	unknown protein; expressed protein		Unannotated
	233	2.94477	266265_at	0.000236	At2g29340	oxidoreductase; short-chain dehydrogenase/reductase (SDR) family protein, similar to tropinone reductase-I GI:424160 from (Datura stramonium)
	234	2.93995	256531_at	0.00132	At1g33320	cystathionine gamma-synthase; cystathionine gamma-synthase, chloroplast, putative / O-succinylhomoserine (Thiol)-lyase, putative, strong similarity to SP|P55217 Cystathionine gamma-synthase, chloroplast precursor (EC 4.2.99.9) (CGS) (O-succinylhomoserine (Thiol)-lyase) {Arabidopsis thaliana}; contains Pfam profile PF01053: Cys/Met metabolism PLP-dependent enzyme		Photosynthesis/chloroplast related
	235	2.93917	245087_at	0.00195	At2g39830	zinc ion binding; LIM domain-containing protein, contains Pfam profile PF00412: LIM domain
	236	2.92922	252757_at	0.0218	At3g42700	unknown protein; hypothetical protein		Unannotated
	237	2.92552	256937_at	0.0388	At3g22620	lipid binding; protease inhibitor/seed storage/lipid transfer protein (LTP) family protein, similar to pEARLI 1 (Accession No. L43080): an Arabidopsis member of a conserved gene family (PGF95-099), Plant Physiol. 109 (4), 1497 (1995); contains Pfam protease inhibitor/seed storage/LTP family domain PF00234		Seed storage proteins/Late Embryogenesis Abundant
	238	2.90941	248959_at	0.00042	At5g45630	unknown protein; expressed protein, contains Pfam profile PF04520: Protein of unknown function, DUF584		Unannotated
	239	2.90808	253864_at	0.00502	At4g27460	unknown protein; CBS domain-containing protein
	240	2.90066	251291_at	0.0122	At3g61900	unknown protein; auxin-responsive family protein, similar to auxin-induced protein SAUR-AC1 (GI:546362) (PIR:T06084) (Arabidopsis thaliana)		Auxin
	241	2.89347	267343_at	0.00767	At2g44260	unknown protein; expressed protein		Unannotated
	242	2.88778	250054_at	0.000175	At5g17860	calcium:sodium antiporter/ cation:cation antiporter; cation exchanger, putative (CAX7), contains similarity to SWISS-PROT:Q9HC58 NKX3_HUMAN Sodium/potassium/calcium exchanger 3 precursor {Homo sapiens}; Ca2+:Cation Antiporter (CaCA) Family member PMID:11500563
	243	2.88673	262047_at	7.21e-05	At1g80160	lactoylglutathione lyase; lactoylglutathione lyase family protein / glyoxalase I family protein, contains glyoxalase family protein domain, Pfam:PF00903
	244	2.87862	262977_at	0.00123	At1g75490	DNA binding / transcription factor; encodes a member of the DREB subfamily A-2 of ERF/AP2 transcription factor family. The protein contains one AP2 domain. There are eight members in this subfamily including DREB2A AND DREB2B that are involved in response to drought.		ABA
	245	2.87205	258815_at	0.0161	At3g04000	oxidoreductase; short-chain dehydrogenase/reductase (SDR) family protein, similar to SP|Q08632 Short-chain type dehydrogenase/reductase (EC 1.-.-.-) {Picea abies}; contains Pfam:PF00106 oxidoreductase, short chain dehydrogenase/reductase family
	246	2.86085	266945_at	0.0272	At2g18880	unknown protein; fibronectin type III domain-containing protein, contains Pfam profile PF00041: Fibronectin type III domain
	247	2.85558	254691_at	0.000385	At4g17840	unknown protein; expressed protein		Unannotated
	248	2.85012	256427_at	0.00998	At3g11090	unknown protein; LOB domain family protein / lateral organ boundaries domain family protein (LBD21), identical to SP|Q9SRL8 Putative LOB domain protein 21 {Arabidopsis thaliana}; similar to lateral organ boundaries (LOB) domain-containing proteins from Arabidopsis thaliana	LBD21
	249	2.84627	250905_at	0.00538	At5g03640	kinase; protein kinase family protein, contains serine/threonine protein kinase domain, INTERPRO:IPR002290
	250	2.83952	256938_at	0.00023	At3g22500	ATECP31; mRNA for LEA protein in group 5, complete cds	ATECP31	Seed storage proteins/Late Embryogenesis Abundant
	251	2.83395	248974_at	0.0241	At5g45060	ATP binding / transmembrane receptor; disease resistance protein (TIR-NBS-LRR class), putative, domain signature TIR-NBS-LRR exists, suggestive of a disease resistance protein.
	252	2.83361	266901_at	0.000342	At2g34600	unknown protein; expressed protein		Unannotated
	253	2.83041	250612_s_at	0.0461	At5g07210	ARR21 (ARABIDOPSIS RESPONSE REGULATOR 21); transcription factor/ two-component response regulator; member of Response Regulator: B- Type	ARR21
	254	2.82915	265675_at	6.43e-05	At2g32120	HSP70T-2; ATP binding; heat shock protein 70 family protein / HSP70 family protein, similar to SP|P22953 Heat shock cognate 70 kDa protein 1 (Hsc70.1) {Arabidopsis thaliana}; contains InterPro accession IPR001023: Heat shock protein Hsp70		Heat Shock
	255	2.82476	246595_at	0.000193	At5g14780	FDH (FORMATE DEHYDROGENASE); oxidoreductase, acting on the CH-OH group of donors, NAD or NADP as acceptor; Encodes a NAD-dependent formate dehydrogenase.	FDH, FDH1A, FDH1B
	256	2.82457	247223_at	0.00107	At5g65070	MAF4 (MADS AFFECTING FLOWERING 4); transcription factor; One of five splice variants encoding a MADS-box containing FLC paralog. This variant encodes a gene of 66 amino acids. Overexpression of splice variant I in the Landsberg ecotype leads to a delay in flowering, transcript levels of MAF4 are reduced after a 6 week vernalization.	MAF4, FCL2, MAF4
	257	2.81599	248047_at	0.0356	At5g56070	unknown protein; expressed protein		Unannotated
	258	2.81578	248138_at	0.000977	At5g54960	PDC2 (PYRUVATE DECARBOXYLASE-2); pyruvate decarboxylase; pyruvate decarboxylase-2	PDC2
	259	2.80647	262916_at	0.0105	At1g59700	ATGSTU16; glutathione transferase; Encodes glutathione transferase belonging to the tau class of GSTs. Naming convention according to Wagner et al. (2002).
	260	2.80567	262310_at	0.00157	At1g70840	unknown protein; Bet v I allergen family protein, similar to Csf-2 (Cucumis sativus)(GI:5762258)(J Am Soc Hortic Sci 124, 136-139 (1999)) ; contains Pfam profile PF00407: Pathogenesis-related protein Bet v I family
	261	2.80234	251228_at	0.00596	At3g62710	hydrolase, hydrolyzing O-glycosyl compounds; glycosyl hydrolase family 3 protein, exhydrolase II - Zea mays, EMBL:AF064707
	262	2.80067	258026_at	1.65e-05	At3g19290	ABF4 (ABRE BINDING FACTOR 4); DNA binding / transcription factor/ transcriptional activator; bZIP transcription factor with specificity for abscisic acid-responsive elements (ABRE). Mediate ABA-dependent stress responses.	ABF4, ABRE, AREB2	ABA
	263	2.79761	263411_at	0.0492	At2g28710	nucleic acid binding / transcription factor/ zinc ion binding; zinc finger (C2H2 type) family protein, contains Pfam domain, PF00096: Zinc finger, C2H2 type
	264	2.79753	249402_at	0.0251	At5g40155	unknown protein; Encodes a defensin-like (DEFL) family protein.
	265	2.79518	246241_at	0.00669	At4g37050	nutrient reservoir; patatin, putative, similar to patatin-like latex allergen (Hevea brasiliensis)(PMID:10589016); contains patatin domain PF01734
	266	2.79406	250271_at	0.0198	At5g12990	CLE40 (CLAVATA3/ESR-RELATED 40); receptor binding; Member of a large family of putative ligands homologous to the Clavata3 gene. Consists of a single exon.	CLE40
	267	2.79401	246925_at	0.000526	At5g25180	CYP71B14; heme binding / iron ion binding / monooxygenase/ oxygen binding; putative cytochrome P450	CYP71B14
	268	2.79105	262185_at	0.00124	At1g77950	transcription factor; similar to MADS-box family protein [Arabidopsis thaliana] (TAIR:At1g22130.1); similar to putative MADS-box protein [Oryza sativa (japonica cultivar-group)] (GB:XP_483124.1); contains InterPro domain Transcription factor, MADS-box (InterPro:IPR002100)
	269	2.78555	254492_at	0.000668	At4g20260	unknown protein; DREPP plasma membrane polypeptide family protein, contains Pfam profile: PF05558 DREPP plasma membrane polypeptide
	270	2.77376	254916_at	0.0193	At4g11340	transmembrane receptor; Toll-Interleukin-Resistance (TIR) domain-containing protein, domain signature TIR exists, suggestive of a disease resistance protein.
	271	2.77056	263933_s_at	0.00103	At2g35970	unknown protein; harpin-induced family protein / HIN1 family protein / harpin-responsive family protein, similar to harpin-induced protein hin1 ( GI:1619321) (Nicotiana tabacum)
	272	2.76898	267243_at	0.0346	At2g02660	unknown protein; expressed protein		Unannotated
	273	2.76834	263614_at	0.000482	At2g25240	serine-type endopeptidase inhibitor; serpin, putative / serine protease inhibitor, putative, similar to phloem serpin-1 (Cucurbita maxima) GI:9937311; contains Pfam profile PF00079: Serpin (serine protease inhibitor)		Inhibition of protein degradation
	274	2.75619	252557_at	0.027	At3g45960	ATEXLA3 (ARABIDOPSIS THALIANA EXPANSIN-LIKE A3); member of EXPANSIN-LIKE. Naming convention from the Expansin Working Group (Kende et al, 2004. Plant Mol Bio)	AT-EXPL3	Cell-wall modification
	275	2.75595	267046_at	0.00128	At2g34360	antiporter/ drug transporter/ transporter; MATE efflux family protein, similar to ripening regulated protein DDTFR18 (Lycopersicon esculentum) GI:12231296; contains Pfam profile PF01554: Uncharacterized membrane protein family
	276	2.75562	261410_at	0.0186	At1g07610	MT1C; one of the five metallothioneins (MTs) genes identified in Arabidopsis. MTs are cysteine-rich proteins required for heavy metal tolerance.	MT1C
	277	2.75313	254316_at	0.0371	At4g22500	unknown protein; pseudogene, glycine-rich protein family, similar to uncharacterized glycine-rich protein (GI:7269047) {Arabidopsis thaliana}
	278	2.75305	262700_at	5.39e-05	At1g76020	unknown protein; expressed protein		Unannotated
	279	2.75149	258939_at	0.00164	At3g10020	unknown protein; expressed protein		Unannotated
	280	2.74741	262656_at	0.00248	At1g14200	protein binding / ubiquitin-protein ligase/ zinc ion binding; zinc finger (C3HC4-type RING finger) family protein, contains Pfam profile: PF00097 zinc finger, C3HC4 type (RING finger)
	281	2.74672	253181_at	0.0149	At4g35180	amino acid permease; amino acid transporter family protein, similar to amino acid permease 1 GI:976402 from (Nicotiana sylvestris); contains Pfam profile PF01490: Transmembrane amino acid transporter protein		Protein degradation
	282	2.74327	265109_s_at	0.0401	At1g62630	ATP binding; disease resistance protein (CC-NBS-LRR class), putative, domain signature CC-NBS-LRR exists, suggestive of a disease resistance protein.
	283	2.74298	263985_at	0.00108	At2g42750	electron transporter/ heat shock protein binding / unfolded protein binding; DNAJ heat shock N-terminal domain-containing protein, low similarity to GFA2 (Arabidopsis thaliana) GI:21429604; contains Pfam profile PF00226: DnaJ domain		Heat Shock
	284	2.73864	258589_at	0.0389	At3g04290	carboxylic ester hydrolase/ hydrolase, acting on ester bonds; GDSL-motif lipase/hydrolase family protein, similar to family II lipases EXL3 GI:15054386, EXL1 GI:15054382, EXL2 GI:15054384 from (Arabidopsis thaliana); contains Pfam profile: lipase/acylhydrolase with GDSL-like motif
	285	2.73021	253349_at	0.00118	At4g33660	rhodopsin-like receptor; expressed protein		Unannotated
	286	2.71157	266913_at	0.0134	At2g45890	unknown protein; member of KPP-like gene family, homolog of KPP (kinase partner protein) gene in tomato; expressed protein, contains Pfam profile PF03759: Domain of unknown function (DUF315)		Unannotated
	287	2.70189	256824_at	0.0252	At3g22120	CWLP (CELL WALL-PLASMA MEMBRANE LINKER PROTEIN); lipid binding / structural constituent of cell wall; cell wall-plasma membrane linker protein homolog (CWLP)	CWLP
	288	2.69968	255602_at	0.000379	At4g01026	unknown protein; expressed protein		Unannotated
	289	2.69619	263909_at	0.000189	At2g36490	ROS1; A repressor of transcriptional gene silencing. Function by demethylating the target promoter DNA.	ROS1	DNA repair
	290	2.69221	246723_at	0.00177	At5g29030	unknown protein; pseudogene, hypothetical protein		Unannotated
	291	2.68791	258225_at	0.0122	At3g15630	unknown protein; expressed protein		Unannotated
	292	2.68354	264238_at	0.000789	At1g54740	unknown protein; expressed protein, similar to expressed protein [Arabidopsis thaliana] (TAIR:At1g22110.1); similar to hypothetical protein [Plasmodium falciparum 3D7] (GB:NP_704767.1)		Unannotated
	293	2.68069	247866_at	0.000125	At5g57550	XTR3 (XYLOGLUCAN ENDOTRANSGLYCOSYLASE 3); hydrolase, acting on glycosyl bonds; xyloglucan endotransglycosylase-related protein (XTR3)	XTH3, EXGT-A5, XTH25, XTR3	Cell-wall modification
	294	2.66856	263866_at	0.00443	At2g36950	metal ion binding; heavy-metal-associated domain-containing protein, nearly identical to farnesylated protein ATFP2 (GI:4097545) Pfam profile PF00403: Heavy-metal-associated domain
	295	2.66843	245070_at	0.000258	At2g23240	zinc ion binding; plant EC metallothionein-like family 15 protein, identical to EC protein homolog 2 (SP:Q42377) {Arabidopsis thaliana}; identical to an EST: GB:X92116:ATECPRHOM; contains a vertebrate metallothionein signature (PS00203); contains Pfam profile PF02068: Plant PEC family metallothionein
	296	2.66767	245352_at	0.000116	At4g15490	UDP-glycosyltransferase/ transferase, transferring glycosyl groups; UDP-glucoronosyl/UDP-glucosyl transferase family protein, contains Pfam profile: PF00201 UDP-glucoronosyl and UDP-glucosyl transferase ;simalr to UDP-glucose:sinapate glucosyltransferase GI:9794913 from (Brassica napus)
	297	2.66355	257905_at	0.00241	At3g17050	unknown protein; pseudogene, glycine-rich protein, similar to glycine-rich protein TIGR:At1g53620.1 (Arabidopsis thaliana)
	298	2.65923	267414_at	0.0468	At2g34790	electron carrier; FAD-binding domain-containing protein, similar to SP|P30986 reticuline oxidase precursor (Berberine-bridge-forming enzyme) (BBE) (Tetrahydroprotoberberine synthase) (Eschscholzia californica); contains PF01565 FAD binding domain
	299	2.65747	260797_at	0.0119	At1g78390	nced9; Encodes 9-cis-epoxycarotenoid dioxygenase, a key enzyme in the biosynthesis of abscisic acid.		ABA
	300	2.657	262527_at	6.24e-05	At1g17010	iron ion binding / isopenicillin-N synthase/ oxidoreductase, acting on paired donors, with incorporation or reduction of molecular oxygen, 2-oxoglutarate as one donor, and incorporation of one atom each of oxygen into both donors; oxidoreductase, 2OG-Fe(II) oxygenase family protein, similar to flavonol synthase (Petunia x hybrida)(GI:311658), (Solanum tuberosum)(GI:1039356); contains PF03171 2OG-…		Stress
	301	2.65681	267431_at	0.0061	At2g34870	unknown protein; hydroxyproline-rich glycoprotein family protein, contains proline-rich extensin domains, INTERPRO:IPR002965
	302	2.65494	267126_s_at	3.03e-05	At2g23590	catalytic/ hydrolase; hydrolase, alpha/beta fold family protein, similar to ethylene-induced esterase (Citrus sinensis) GI:14279437, polyneuridine aldehyde esterase (Rauvolfia serpentina) GI:6651393; contains Pfam profile PF00561: hydrolase, alpha/beta fold family		Ethylene
	303	2.65388	265269_at	4.47e-05	At2g42950	unknown protein; expressed protein		Unannotated
	304	2.64921	258544_at	0.0387	At3g07040	RPM1 (RESISTANCE TO P. SYRINGAE PV MACULICOLA 1); Contains an N-terminal tripartite nucleotide binding site and a C-terminal tandem array of leucine-rich repeats. Confers resistance to Pseudomonas syringae strains that carry the avirulence genes avrB and avrRpm1.	RPM1, RPS3
	305	2.64256	248048_at	0.0469	At5g56080	nicotianamine synthase; nicotianamine synthase, putative, similar to nicotianamine synthase (Lycopersicon esculentum)(GI:4753801), nicotianamine synthase 2 (Hordeum vulgare)(GI:4894912)	NAS2
	306	2.63599	266322_at	0.00187	At2g46690	unknown protein; auxin-responsive family protein, similar to indole-3-acetic acid induced protein ARG7 (SP:P32295) (Phaseolus aureus)		Auxin
	307	2.63313	250325_s_at	0.0197	At5g12060	unknown protein; self-incompatibility protein-related, contains similarity to S3 self-incompatibility protein (Papaver rhoeas) GI:1107841
	308	2.62733	246612_at	0.000521	At5g35320	unknown protein; expressed protein		Unannotated
	309	2.62583	250345_at	0.0171	At5g11940	peptidase/ subtilase; subtilase family protein, contains similarity to subtilase; SP1 GI:9957714 from (Oryza sativa)		Protein degradation
	310	2.61941	261821_at	0.0182	At1g11530	electron transporter/ thiol-disulfide exchange intermediate; Encodes a single cysteine active site thioredoxin-related protein, similar to thioredoxin H-type from Arabidopsis thaliana SP:P29448, Nicotiana tabacum SP:Q07090; contains Pfam profile: PF00085 Thioredoxin;
	311	2.61934	256815_at	0.0019	At3g21380	unknown protein; similar to jacalin lectin family protein [Arabidopsis thaliana] (TAIR:At1g52040.1); similar to myrosinase binding protein [Brassica napus] (GB:CAA70587.1); contains InterPro domain Jacalin-related lectin (InterPro:IPR001229)
	312	2.61927	253373_at	0.00153	At4g33150	LKR; is a splice variant of the LKR/SDH locus. It encodes a bifunctional polypeptide lysine-ketoglutarate reductase and saccharopine dehydrogenase involved in lysine degradation. There is another splice variant that encodes a mono saccharopine dehydrogenase protein. Gene expression is induced by abscisic acid, jasmonate, and under sucrose starvation.	LKR, SDH	ABA
	313	2.61925	261429_at	0.0342	At1g18860	WRKY61; transcription factor; member of WRKY Transcription Factor; Group II-b	WRKY61
	314	2.61503	254566_at	0.0485	At4g19240	unknown protein; expressed protein		Unannotated
	315	2.61295	263370_at	0.00407	At2g20500	unknown protein; expressed protein		Unannotated
	316	2.61231	265020_at	0.0372	At1g24540	CYP86C1; heme binding / iron ion binding / monooxygenase/ oxygen binding; member of CYP86C	CYP86C1
	317	2.61173	260854_at	0.0415	At1g21970	LEC1 (LEAFY COTYLEDON 1); transcription factor; Transcriptional activator of genes required for both embryo maturation and cellular differentiation. Sequence is similar to HAP3 subunit of the CCAAT-box binding factor. HAP3 subunit is divided into three domains: an amino-terminal A domain, a central B domain, and a carboxyl-terminal C domain. LEC1 shared high similarity with other HAP3 homologs on…	LEC1	Dormancy related
	318	2.6099	246335_at	0.00138	At3g44880	ACD1 (ACCELERATED CELL DEATH 1); oxidoreductase; Accelerated cell death (acd1) mutants show rapid, spreading necrotic responses to both virulent and avirulent Pseudomonas syringae pv. maculicola or pv. tomato pathogens and to ethylene.	ACD1, PAO	Ethylene
	319	2.6092	259655_at	0.00176	At1g55210	unknown protein; disease resistance response protein-related/ dirigent protein-related, smimilar to dirigent protein (Thuja plicata) gi|6694699|gb|AAF25360; similar to pathogenesis-related protein (Pisum sativum) gi|4585273|gb|AAD25355
	320	2.60746	254481_at	0.0309	At4g20480	unknown protein; expressed protein, contains Pfam profile PF04396: Protein of unknown function, DUF537		Unannotated
	321	2.60571	258267_at	0.0485	At3g15870	iron ion binding / oxidoreductase/ stearoyl-CoA 9-desaturase; fatty acid desaturase family protein, similar to delta 9 acyl-lipid desaturase (ADS1) GI:2970034 from (Arabidopsis thaliana)
	322	2.60228	253048_at	0.000313	At4g37560	formamidase/ hydrolase, acting on carbon-nitrogen (but not peptide) bonds, in linear amides; formamidase, putative / formamide amidohydrolase, putative, similar to SP|Q50228 Formamidase (EC 3.5.1.49) (Formamide amidohydrolase) {Methylophilus methylotrophus}; contains Pfam profile PF03069: Acetamidase/Formamidase family
	323	2.59496	253902_at	0.000483	At4g27170	lipid binding / nutrient reservoir; 2S seed storage protein 4 / 2S albumin storage protein / NWMU2-2S albumin 4, identical to SP|P15460		Seed storage proteins/Late Embryogenesis Abundant
	324	2.58382	253971_at	0.0144	At4g26530	fructose-bisphosphate aldolase; fructose-bisphosphate aldolase, putative, strong similarity to SP|P22197 Fructose-bisphosphate aldolase, cytoplasmic isozyme (EC 4.1.2.13) {Arabidopsis thaliana}		Glycolysis and gluconeogenesis
	325	2.58102	254339_at	0.00452	At4g22100	hydrolase, hydrolyzing O-glycosyl compounds; glycosyl hydrolase family 1 protein, contains Pfam PF00232 : Glycosyl hydrolase family 1 domain; similar to hydroxyisourate hydrolase (GI:19569603) (Glycine max); furostanol glycoside 26-O-beta-glucosidase F26G,Costus speciosus, PATCHX:S78099		Cell-wall modification
	326	2.57866	256697_at	2.28e-05	At3g20660	carbohydrate transporter/ sugar porter; similar to sugar transporter family protein [Arabidopsis thaliana] (TAIR:At1g73220.1); similar to putative organic cation transport protein [Phaseolus vulgaris] (GB:AAO83155.1); contains InterPro domain Major facilitator superfamily (MFS) (InterPro:IPR007114); contains InterPro domain General substrate transporter (InterPro:IPR005828)
	327	2.5785	262742_at	0.013	At1g28550	GTP binding; Ras-related GTP-binding protein, putative, similar to GTP-binding protein GI:303742 from (Pisum sativum)
	328	2.57451	261289_at	0.023	At1g37000	unknown protein; expressed protein		Unannotated
	329	2.57431	259685_at	0.00124	At1g63090	ATPP2-A11; F-box family protein / SKP1 interacting partner 3-related, contains Pfam profile PF00646: F-box domain
	330	2.57105	260309_at	0.000208	At1g70580	AOAT2 (ALANINE-2-OXOGLUTARATE AMINOTRANSFERASE 2); alanine transaminase; Similar to glutamate-glyoxylate transaminase enzyme encoded by AOAT1	AOAT2, GGT2
	331	2.57014	246272_at	0.0052	At4g37150	catalytic/ hydrolase, acting on ester bonds; esterase, putative, similar to ethylene-induced esterase (Citrus sinensis) GI:14279437, polyneuridine aldehyde esterase (Rauvolfia serpentina) GI:6651393; contains Pfam profile PF00561: hydrolase, alpha/beta fold family		Ethylene
	332	2.56983	253724_at	0.017	At4g29285	LCR24; Encodes a member of a family of small,secreted, cysteine rich protein with sequence similarity to the PCP (pollen coat protein) gene family.
	333	2.56486	261751_at	0.00602	At1g76080	electron transporter/ thiol-disulfide exchange intermediate; thioredoxin family protein, low similarity to thioredoxin (TRX) (Fasciola hepatica) GI:6687568; contains Pfam profile PF00085: Thioredoxin
	334	2.56174	253277_at	0.0136	At4g34230	CAD5 (CINNAMYL ALCOHOL DEHYDROGENASE 5); Encodes a catalytically active cinnamyl alcohol dehydrogenase which uses p-coumaryl aldehyde as a preferred substrate. It can also use sinapyl, caffeyl, coniferyl and d-hydroxyconiferyl aldehydes as substrates.
	335	2.56114	265460_at	0.0029	At2g46600	calcium ion binding; calcium-binding protein, putative, similar to EF-hand Ca2+-binding protein CCD1 (Triticum aestivum) GI:9255753
	336	2.55831	246224_at	0.0435	At4g36590	DNA binding / transcription factor; MADS-box protein (AGL40), contains Pfam profile PF00319: SRF-type transcription factor (DNA-binding and dimerisation domain)	MADS
	337	2.55748	261139_at	0.0169	At1g19700	DNA binding / transcription factor; homeobox-leucine zipper family protein, similar to BEL1-like homeodomain 1 (GI:13877517) (Arabidopsis thaliana); similar to homeodomain protein GI:7239157 from (Malus domestica); contains weak hit to Pfam profile PF00046: Homeobox domain
	338	2.55031	260561_at	0.000207	At2g43580	chitin binding / chitinase; chitinase, putative, similar to basic endochitinase CHB4 precursor SP:Q06209 from (Brassica napus)
	339	2.54998	261094_at	0.0107	At1g62920	unknown protein; expressed protein, ; expression supported by MPSS		Unannotated
	340	2.54813	258028_at	0.0305	At3g27473	protein binding / zinc ion binding; DC1 domain-containing protein, contains Pfam profile PF03107: DC1 domain
	341	2.54685	264821_at	0.000374	At1g03470	unknown protein; kinase interacting family protein, similar to kinase interacting protein 1 (GI:13936326) (Petunia integrifolia)
	342	2.54446	258957_at	0.0119	At3g01420	ALPHA-DOX1 (ALPHA-DIOXYGENASE 1); Encodes an alpha-dioxygenase involved in protection against oxidative stress and cell death.	ALPHA-DOX1, ALPHADOX1	Stress
	343	2.54411	250575_at	0.00546	At5g08240	unknown protein; expressed protein		Unannotated
	344	2.54389	249448_at	0.0188	At5g39420	CDC2CAT; ATP binding / kinase/ protein kinase/ protein serine/threonine kinase/ protein-tyrosine kinase; protein kinase family protein, contains Pfam domain, PF00069: Protein kinase domain
	345	2.54266	247096_at	0.000613	At5g66430	unknown protein; S-adenosyl-L-methionine:carboxyl methyltransferase family protein, similar to SAM:salicylic acid carboxyl methyltransferase (SAMT) (GI:6002712)(Clarkia breweri) and to SAM:benzoic acid carboxyl methyltransferase (BAMT)(GI:9789277)(Antirrhinum majus)
	346	2.54194	246828_at	0.0242	At5g26350	unknown protein; expressed protein		Unannotated
	347	2.5418	246535_at	0.0392	At5g15900	unknown protein; expressed protein, several hypothetical proteins - Arabidopsis thaliana		Unannotated
	348	2.5389	250776_at	0.000407	At5g05320	monooxygenase; monooxygenase, putative (MO3), similar to GI:3426064; identical to cDNA monooxygenase 3, partial GI:3426065
	349	2.53866	245711_at	0.00129	At5g04340	C2H2; nucleic acid binding / transcription factor/ zinc ion binding; putative c2h2 zinc finger transcription factor mRNA,	C2H2
	350	2.53734	259898_at	0.0189	At1g71200	DNA binding / transcription factor; basic helix-loop-helix (bHLH) family protein, contains Pfam profile: PF00010 helix-loop-helix DNA-binding domain
	351	2.53317	251696_at	0.00367	At3g56590	unknown protein; hydroxyproline-rich glycoprotein family protein
	352	2.53165	256186_at	0.0104	At1g51680	4CL1 (4-COUMARATE:COA LIGASE 1); 4-coumarate-CoA ligase; encodes an isoform of 4-coumarate:CoA ligase (4CL), which is involved in the last step of the general phenylpropanoid pathway. In addition to 4-coumarate, it also converts ferulate.	4CL1	Stress
	353	2.53122	255606_at	0.0384	At4g01110	unknown protein; expressed protein, similar to expressed protein [Arabidopsis thaliana] (TAIR:At2g46300.1); similar to hypothetical protein [Oryza sativa (japonica cultivar-group)] (GB:BAD72426.1)		Unannotated
	354	2.52754	252081_at	0.00965	At3g51910	AT-HSFA7A; DNA binding / transcription factor; member of Heat Stress Transcription Factor (Hsf) family	AT-HSFA7A	Stress
	355	2.52665	262151_at	0.0231	At1g52510	catalytic/ hydrolase; similar to hydrolase, alpha/beta fold family protein [Arabidopsis thaliana] (TAIR:At4g12830.1); similar to alpha/beta hydrolase [Oryza sativa] (GB:CAD23147.1); contains InterPro domain Esterase/lipase/thioesterase (InterPro:IPR000379); contains InterPro domain Epoxide hydrolase (InterPro:IPR000639); contains InterPro domain Alpha/beta hydrolase (InterPro:IPR003089); contains…
	356	2.52477	251350_at	0.000628	At3g61040	CYP76C7; heme binding / iron ion binding / monooxygenase/ oxygen binding; encodes a protein with cytochrome P450 domain	CYP76C7
	357	2.52315	254915_s_at	0.00159	At4g11310	RD21 (RESPONSIVE TO DEHYDRATION 21); cysteine-type endopeptidase/ cysteine-type peptidase; cysteine proteinase precursor-like protein/ dehydration stress-responsive gene (RD21)	RD21	Protein degradation
	358	2.52294	257138_at	0.047	At3g28870	unknown protein; expressed protein		Unannotated
	359	2.52154	260850_at	0.000746	At1g21870	organic anion transporter; glucose-6-phosphate/phosphate translocator-related, similar to glucose 6 phosphate/phosphate translocators from Pisum sativum) GI:2997591, (Mesembryanthemum crystallinum) GI:9295277, (Solanum tuberosum) GI:2997593; contains Pfam profile PF00892: Integral membrane protein
	360	2.51881	259453_at	0.0213	At1g44090	iron ion binding / isopenicillin-N synthase; gibberellin 20-oxidase family protein, similar to gibberellin 20-oxidase GI:4164141 from (Lactuca sativa); contains Pfam domain PF03171 2OG-Fe(II) oxygenase superfamily		Gibberellin
	361	2.51579	253656_at	0.0136	At4g30090	EMB1353; expressed protein		Unannotated
	362	2.50262	253149_at	0.0215	At4g35650	isocitrate dehydrogenase (NAD+)/ oxidoreductase; isocitrate dehydrogenase, putative / NAD+ isocitrate dehydrogenase, putative, strong similarity to NAD+ dependent isocitrate dehydrogenase subunit 1 (Arabidopsis thaliana) GI:1766046
	363	2.50134	265975_at	0.0492	At2g11270	unknown protein; citrate synthase-related, contains similarity to Swiss-Prot:P20115 citrate synthase, mitochondrial precursor (Arabidopsis thaliana)
	364	2.50067	261711_at	0.0032	At1g32700	binding; zinc-binding family protein, similar to zinc-binding protein (Pisum sativum) GI:16117799; contains Pfam profile PF04640 : Protein of unknown function, DUF597
	365	2.50009	250007_at	0.00679	At5g18670	BMY3; beta-amylase; putative beta-amylase BMY3 (BMY3)	BMY3
	366	2.49312	265216_at	0.0191	At1g05100	MAPKKK18; ATP binding / kinase/ protein kinase/ protein serine/threonine kinase/ protein-tyrosine kinase; member of MEKK subfamily	MAPKKK18
	367	2.49265	254564_at	0.00334	At4g19170	NCED4 (NINE-CIS-EPOXYCAROTENOID DIOXYGENASE 4); chloroplast-targeted member of a family of enzymes similar to nine-cis-epoxycarotenoid dioxygenase		Photosynthesis/chloroplast related
	368	2.49228	261683_at	0.015	At1g47300	unknown protein; F-box family protein, similar to hypothetical protein GB:AAD22295 GI:4544385 from (Arabidopsis thaliana)		Unannotated
	369	2.48935	252635_at	0.0111	At3g44510	unknown protein; expressed protein		Unannotated
	370	2.48852	262891_at	0.0202	At1g79460	GA2 (GA REQUIRING 2); ent-kaurene synthase; Catalyzes the second step in the cyclization of GGPP to ent-kaurene in the gibberellins biosynthetic pathway.	GA2	Gibberellin
	371	2.48754	263189_at	0.0271	At1g36100	unknown protein; myosin heavy chain-related, similar to hypothetical protein GI:4263830 from (Arabidopsis thaliana) (similar to MYOSIN HEAVY CHAIN (Encephalitozoon cuniculi) GI:19074177) (similar to MYOSIN HEAVY CHAIN (Encephalitozoon cuniculi) GI:19074177)		Unannotated
	372	2.48722	249520_at	0.00155	At5g38670	unknown protein; F-box family protein, similar to SKP1 interacting partner 6 (Arabidopsis thaliana) GI:10716957; contains Pfam profile PF00646: F-box domain
	373	2.48167	253090_at	0.00168	At4g36360	BGAL3; beta-galactosidase/ sugar binding; putative beta-galactosidase (BGAL3 gene)	BGAL3	Cell-wall modification
	374	2.48035	261367_at	0.00309	At1g53080	carbohydrate binding; legume lectin family protein
	375	2.47728	250281_at	0.000211	At5g13240	unknown protein; expressed protein, prdeicted proteins, Schizosaccharomyces pombe		Unannotated
	376	2.47711	249558_at	0.0338	At5g38310	unknown protein; expressed protein		Unannotated
	377	2.47565	252159_at	0.0153	At3g50540	unknown protein; hypothetical protein		Unannotated
	378	2.47438	253894_at	0.000459	At4g27150	lipid binding / nutrient reservoir; 2S seed storage protein 2 / 2S albumin storage protein / NWMU2-2S albumin 2, identical to SP|P15458		Seed storage proteins/Late Embryogenesis Abundant
	379	2.47434	261544_at	0.000559	At1g63540	unknown protein; hydroxyproline-rich glycoprotein family protein
	380	2.47213	246018_at	0.000964	At5g10695	unknown protein; expressed protein		Unannotated
	381	2.47043	255255_at	0.00951	At4g05070	unknown protein; expressed protein		Unannotated
	382	2.46509	265276_at	0.00302	At2g28400	unknown protein; expressed protein, contains Pfam profile PF04520: Protein of unknown function, DUF584		Unannotated
	383	2.46503	262290_at	0.000422	At1g70985	unknown protein; hydroxyproline-rich glycoprotein family protein, contains proline-rich extensin domains, INTERPRO:IPR002965
	384	2.46378	246868_at	0.00712	At5g26010	catalytic/ protein phosphatase type 2C; similar to protein phosphatase 2C, putative / PP2C, putative [Arabidopsis thaliana] (TAIR:At4g32950.1); similar to putative protein phosphatase 2C [Oryza sativa (japonica cultivar-group)] (GB:XP_465582.1); contains InterPro domain Protein phosphatase 2C-like (InterPro:IPR001932)
	385	2.45756	256447_at	0.00936	At1g33440	transporter; proton-dependent oligopeptide transport (POT) family protein, contains Pfam profile: PF00854 POT family
	386	2.45729	256589_at	0.00593	At3g28740	heme binding / iron ion binding / monooxygenase/ oxygen binding; cytochrome P450 family protein, contains Pfam profile: PF00067 cytochrome P450		Stress
	387	2.4567	253061_at	0.0031	At4g37610	protein binding / transcription regulator; TAZ zinc finger family protein / BTB/POZ domain-containing protein, contains Pfam PF00651 : BTB/POZ domain; contains Pfam PF02135 : TAZ zinc finger; similar to Speckle-type POZ protein (SP:O43791) (Homo sapiens)
	388	2.45098	252700_at	0.00355	At3g43690	unknown protein; copia-like retrotransposon family protein, has a 1.4e-29 P-value blast match to gb|AAG52950.1| putative envelope protein (Endovir1-1) (Arabidopsis thaliana) (Ty1_Copia-family)
	389	2.44852	254333_at	0.00672	At4g22753	SMO1-3 (STEROL 4-ALPHA METHYL OXIDASE); catalytic; Encodes a member of the SMO1 family of sterol 4alpha-methyl oxidases.
	390	2.44813	265749_at	0.0463	At2g10610	unknown protein; copia-like retrotransposon family, has a 2.6e-162 P-value blast match to gb|AAG52949.1| gag/pol polyprotein (Endovir1-1) (Arabidopsis thaliana) (Ty1_Copia-family)
	391	2.44785	253401_at	0.00552	At4g32870	unknown protein; expressed protein, hypothetical protein F17H15.20 Arabidopsis thaliana chromosome II BAC F17H15, PID:g3643606		Unannotated
	392	2.44519	260570_at	0.00099	At2g43710	SSI2; acyl-[acyl-carrier protein] desaturase; Stearoyl ACP desaturase, involved in lipid biosynthesis. Resistant to necrotrophic pathogen Botrytis sineria but susceptible to Pseudomonas, Peranospora and cucumber mosaic virus.	SSI2
[truncated: 306 more rows]

## Sheet: CviARUPvsD
Description of comparison:
CVIARUPvsCVID	Rank	Fold Change	Affy number	P-value	AGI	DESCRIPTION FROM ATENSEMBL	Gene Name	Tag
[truncated: 1,558 more rows]

## Sheet: aba11FUPvsLerD
Description of comparison:
[truncated: 172 more rows]

[truncated: 23 more sheets: LerDUPvsaba11F, aba11FUPvsLerAR, LerARUPvsaba11F, abi11FUPvsLerD, LerDUPvsabi11F, abi11FUPvsLerAR, LerARUPvsaba11S, aba11SUPvsLerAR, aba11FUPvsaba11S, aba11SUPvsaba11F, aba11SUPvsLerD, LerDUPvsaba11S, abi11FUPvsabi11S, abi11SUPvsabi11F, abi11SUPvsLerD, LerDUPvsabi11S, abi11SUPvsLerAR, LerARUPvsabi11S, LerABAUPvsLerD, LerDUPvsLerABA …]
