# Supplementary material for: Seed after-ripening is a discrete developmental pathway associated with specific gene networks in Arabidopsis
Source: Plant J. 2008 Jan;53(2):214–24. doi: 10.1111/j.1365-313X.2007.03331.x (PMC2254144; doi:10.1111/j.1365-313X.2007.03331.x)
Supplement: Table S2 — After-ripening (AR)-regulated and independent gene sets. [file tpj0053-0214-sm-table2.xls]

## Sheet: Supp Table 2 legend
Supplementary table 2:
A. AR-regulate and independent gene sets. Members of the after-ripening DOWN, UP and germination related gene sets, including TAIR6 annotation.
B. Members of all gene set subgroups identified in Figure 3

## Sheet: Supp Table 2A
Supplementary table 2A:
AR-regulate and independent gene sets. Members of the after-ripening DOWN, UP and germination related gene sets
Gene Name and description according to TAIR6 annotation
	After-ripening DOWN regulated gene set:				After-ripening UP regulated gene set:				Germination regulated gene set:
	Members	103			Members	19			Members	15
	AGI	Gene name	description		AGI	Gene name	description		AGI	Gene name	description
	AT1G03470		unknown protein; kinase interacting family protein, similar to kinase interacting protein 1 (GI:13936326) (Petunia integrifolia)	.	At1g02810		enzyme inhibitor/ pectinesterase; pectinesterase family protein, contains Pfam profile: PF01095 pectinesterase	.	AT1G20440	COR47	COR47; cold regulated gene, amino acid sequence homology with Group II LEA (late embryogenesis abundant) proteins. Also responds to osmotic stress, ABA, dehydration	.
	AT1G03610		unknown protein; expressed protein	.	At1g15080	ATPAP2, LPP2	ATPAP2 (PHOSPHATIDIC ACID PHOSPHATASE 2); phosphatidate phosphatase; Encodes phosphatidic acid phosphatase. Involved in ABA signaling. Functions as a negative regulator upstream of ABI4. Expressed during germination and seed development. Expressed overall in young seedlings, in roots, hypocotyls, and vascular cells of cotyledons and leaves of 10 day-old seedlings, in flower filaments and stem elo…	.	AT1G23080	PIN7, AEH1	PIN7 (PIN-FORMED 7); auxin:hydrogen symporter; Encodes a novel component of auxin efflux that is located apically in the basal cell and is involved during embryogenesis in setting up the apical-basal axis in the embryo. It is also involved in pattern specification during root development. In roots, it is expressed at lateral and basal membranes of provascular cells in the meristem and elongation …	.
	AT1G03890		nutrient reservoir; cupin family protein, similar to Arabidopsis thaliana 12S seed storage proteins SP|P15455 (gi|808937) and SP|P15456, Brassica napus cruciferin storage protein, gi|762919, and others; contains Pfam profile PF00190 Cupin; Location of ESTs YAY049-3' end, gb|Z26364 and YAY049-5' end, gb|Z26363	.	At1g53070		carbohydrate binding; legume lectin family protein, contains Pfam domain, PF00139: Legume lectins beta domain	.	AT1G28290		unknown protein; pollen Ole e 1 allergen and extensin family protein, similar to arabinogalactan protein (Daucus carota) GI:11322245; contains Pfam profile PF01190: Pollen proteins Ole e I family	.
	AT1G06570	HPD, PDS1	PDS1 (PHYTOENE DESATURATION 1); Mutation of the PDS1 locus disrupts the activity of p-hydroxyphenylpyruvate dioxygenase (HPPDase), the first committed step in the synthesis of both plastoquinone and tocopherols in plants.	.	At2g20480		unknown protein; expressed protein	.	AT1G47128	RD21A	cysteine-type endopeptidase/ cysteine-type peptidase; cysteine proteinase (RD21A) / thiol protease, identical to SP|P43297 Cysteine proteinase RD21A precursor (EC 3.4.22.-) {Arabidopsis thaliana}, thiol protease RD21A SP:P43297 from (Arabidopsis thaliana)	.
	AT1G07040		unknown protein; expressed protein	.	At2g22330	CYP79B3	CYP79B3; heme binding / iron ion binding / monooxygenase/ oxygen binding; Encodes a cytochrome P450. Involved in tryptophan metabolism. Converts Trp to indole-3-acetaldoxime (IAOx), a precursor to IAA and indole glucosinolates.	.	AT1G66150	TMK1	TMK1 (TRANSMEMBRANE KINASE 1); receptor-like transmembrane kinase I (TMK1)	.
	AT1G07500		unknown protein; expressed protein, ; expression supported by MPSS	.	At2g37640	AT-EXP3, EXP3	ATEXPA3 (ARABIDOPSIS THALIANA EXPANSIN A3); member of Alpha-Expansin Gene Family. Naming convention from the Expansin Working Group (Kende et al, 2004. Plant Mol Bio)	.	AT2G38120	AUX1, MAP1, WAV5	AUX1 (AUXIN RESISTANT 1); amino acid permease/ transporter; Similar to amino acid permeases. Putative transporter of amino acid-like molecules. Regulator of root gravitropism.	.
	AT1G14530		virion binding; tobamovirus multiplication protein 3, putative / TOM3, putative (THH1), identical to THH1 (GI:15706301) (Arabidopsis thaliana); supporting cDNA gi|15706300|dbj|AB057678.1|	.	At3g45930		DNA binding; histone H4, identical to histone H4 from Lycopersicon esculentum GI:297150, Lolium temulentum SP|P02308, Acropora formosa GI:455652, Citrus jambhiri GI:16797797	.	AT3G15950		unknown protein; similar to caldesmon-related [Arabidopsis thaliana] (TAIR:At1g52410.2); similar to caldesmon-related [Arabidopsis thaliana] (TAIR:At1g52410.1); similar to hypothetical protein FG09227.1 [Gibberella zeae PH-1] (GB:EAA76462.1)	.
	AT1G15060		unknown protein; expressed protein	.	At3g56370	IRK	ATP binding / kinase/ protein serine/threonine kinase; leucine-rich repeat transmembrane protein kinase, putative, leucine-rich receptor-like protein kinase - Malus domestica, EMBL:AF053127	.	AT3G23410		disulfide oxidoreductase/ electron carrier; alcohol oxidase-related, similar to long chain fatty alcohol oxidase from Candida cloacae (GI:6983581), Candida tropicalis (GI:6983594)	.
	AT1G15180		antiporter/ drug transporter/ transporter; MATE efflux family protein, contains Pfam profile PF01554: Uncharacterized membrane protein family	.	At3g61820		aspartic-type endopeptidase/ pepsin A; aspartyl protease family protein, contains Pfam domain, PF00026: eukaryotic aspartyl protease	.	AT3G57780		unknown protein; expressed protein	.
	AT1G15330		unknown protein; CBS domain-containing protein, low similarity to SP|Q9MYP4 5'-AMP-activated protein kinase, gamma-3 subunit (AMPK gamma-3 chain) (AMPK gamma3) {Sus scrofa}; contains Pfam profile PF00571: CBS domain	.	At4g32460		unknown protein; expressed protein, contains Pfam profile PF04862: Protein of unknown function, DUF642	.	AT3G62380		unknown protein; expressed protein, weak similarity to S locus F-box (SLF)-S2 protein (Antirrhinum hispanicum) GI:13161526	.
	AT1G15740		protein binding; leucine-rich repeat family protein	.	At4g39510	CYP96A12	CYP96A12; heme binding / iron ion binding / monooxygenase/ oxygen binding; member of CYP96A	.	AT4G31500	ATR4, CYP83B1	CYP83B1 (CYTOCHROME P450 MONOOXYGENASE 83B1); oxygen binding; Encodes an oxime-metabolizing enzyme in the biosynthetic pathway of glucosinolates. Is required for phytochrome signal transduction in red light. Mutation confers auxin overproduction.	.
	AT1G16030		HSP70B; ATP binding; heat shock protein 70, putative / HSP70, putative, similar to heat shock protein hsp70 GI:1771478 from (Pisum sativum)	.	At5g09650	PPA	inorganic diphosphatase/ magnesium ion binding / pyrophosphatase; inorganic pyrophosphatase family protein, similar to SP|Q15181 Inorganic pyrophosphatase (EC 3.6.1.1) (Pyrophosphate {Homo sapiens}; contains Pfam profile PF00719: inorganic pyrophosphatase	.	AT4G34980	SLP2	SLP2; subtilase; Serine protease similar to subtilisin.	.
	AT1G17860		endopeptidase inhibitor; trypsin and protease inhibitor family protein / Kunitz family protein, similar to LeMir (miraculin homolog) GI:2654440 from (Lycopersicon esculentum), tumor-related protein (Nicotiana tabacum) GI:1762933; contains Pfam profile PF00197: Trypsin and protease inhibitor	.	At5g14750	WER	WER (WEREWOLF 1); DNA binding / transcription factor; Encodes a MyB-related protein involved in root and hypocotyl epidermal cell fate determination. Loss of function mutations make extra root hairs.	.	AT5G05290	AT-EXP2	ATEXPA2 (ARABIDOPSIS THALIANA EXPANSIN A2); expansin At-EXP2 (At-EXP2) mRNA, complete cds. Naming convention from the Expansin Working Group (Kende et al, 2004. Plant Mol Bio)	.
	AT1G19530		unknown protein; expressed protein	.	At5g48600	ATSMC3	ATSMC3; ATP binding; member of SMC subfamily	.	AT5G56040		ATP binding / kinase/ protein serine/threonine kinase; similar to leucine-rich repeat transmembrane protein kinase, putative [Arabidopsis thaliana] (TAIR:At5g48940.1); similar to leucine-rich repeat transmembrane protein kinase, putative [Arabidopsis thaliana] (TAIR:At3g24240.1); similar to leucine-rich repeat transmembrane protein kinase, putative [Arabidopsis thaliana] (TAIR:At1g34110.1); simil…	.
	AT1G19540		unknown protein; isoflavone reductase, putative, similar to SP|P52577; contains isoflavone reductase domain PF02716	.	At5g57220	CYP81F2	CYP81F2; heme binding / iron ion binding / monooxygenase/ oxygen binding; member of CYP81F	.	AT5G57350	AHA3	AHA3; ATPase; member of Plasma membrane H+-ATPase family	.
	AT1G19610		LCR78/PDF1.4; plant defensin-fusion protein, putative (PDF1.4), plant defensin protein family member, personal communication, Bart Thomma (Bart.Thomma@agr.kuleuven.ac.be); similar to SWISS-PROT:P30224, Cysteine-rich antifungal protein 1 precursor (AFP1)(Arabidopsis thaliana)	.	At5g58300		ATP binding / kinase/ protein serine/threonine kinase; leucine-rich repeat transmembrane protein kinase, putative	.				.
	AT1G26800		protein binding / ubiquitin-protein ligase/ zinc ion binding; zinc finger (C3HC4-type RING finger) family protein, contains Pfam profile: PF00097 zinc finger, C3HC4 type (RING finger)	.	At5g61000		DNA binding / nucleic acid binding; replication protein, putative, similar to replication protein A1 (Oryza sativa) GI:2258469; contains InterPro entry IPR004365: OB-fold nucleic acid binding domain	.				.
	AT1G28330	DRM1	DRM1 (DORMANCY-ASSOCIATED PROTEIN 1); dormancy-associated protein (DRM1) mRNA, complete cds	.	At5g65010	ASN2	ASN2 (ASPARAGINE SYNTHETASE 2); asparagine synthase (glutamine-hydrolyzing); asparagine synthetase (ASN2) mRNA, complete cds	.				.
	AT1G29680		unknown protein; expressed protein	.	AtCg00870	ORF77	ORF77.1; hypothetical protein	.				.
	AT1G30860		ubiquitin-protein ligase/ zinc ion binding; expressed protein	.				.				.
	AT1G31480	SGR2	SGR2 (SHOOT GRAVITROPISM 2); SGR2 is involved in the formation and function of the vacuole	.				.				.
	AT1G44414		unknown protein; expressed protein	.				.				.
	AT1G59870		ATPase, coupled to transmembrane movement of substances; ABC transporter family protein, similar to PDR5-like ABC transporter GI:1514643 from (Spirodela polyrhiza)	.				.				.
	AT1G60680		aldo-keto reductase/ oxidoreductase; aldo/keto reductase family protein, contains Pfam profile PF00248: oxidoreductase, aldo/keto reductase family	.				.				.
	AT1G70840		unknown protein; Bet v I allergen family protein, similar to Csf-2 (Cucumis sativus)(GI:5762258)(J Am Soc Hortic Sci 124, 136-139 (1999)) ; contains Pfam profile PF00407: Pathogenesis-related protein Bet v I family	.				.				.
	AT1G75810		unknown protein; expressed protein	.				.				.
	AT1G77950		transcription factor; similar to MADS-box family protein [Arabidopsis thaliana] (TAIR:At1g22130.1); similar to putative MADS-box protein [Oryza sativa (japonica cultivar-group)] (GB:XP_483124.1); contains InterPro domain Transcription factor, MADS-box (InterPro:IPR002100)	.				.				.
	AT1G78070		unknown protein; WD-40 repeat family protein, contains Pfam profile PF00400: WD domain, G-beta repeat	.				.				.
	AT2G02930	GST16	ATGSTF3 (GLUTATHIONE S-TRANSFERASE 16); glutathione transferase; Encodes glutathione transferase belonging to the phi class of GSTs. Naming convention according to Wagner et al. (2002).	.				.				.
	AT2G03520		ATUPS4; Expressed protein, similar to AtUPS1, an allantoin transporter.	.				.				.
	AT2G04690		unknown protein; cellular repressor of E1A-stimulated genes (CREG) family, contains 1 transmembrane domain; similar to CREG2 (GI:24371079) (Homo sapiens) and (GI:24371081) (Mus musculus); similar to cellular repressor of E1A-stimulated genes CREG (GI:3550343) (Homo sapiens)	.				.				.
	AT2G20560		heat shock protein binding / unfolded protein binding; DNAJ heat shock family protein, SP|Q9UDY4 DnaJ homolog subfamily B member 4 (Heat shock 40 kDa protein 1 homolog) {Homo sapiens}; contains Pfam profile PF00226: DnaJ domain	.				.				.
	AT2G20920		unknown protein; expressed protein	.				.				.
	AT2G23240		zinc ion binding; plant EC metallothionein-like family 15 protein, identical to EC protein homolog 2 (SP:Q42377) {Arabidopsis thaliana}; identical to an EST: GB:X92116:ATECPRHOM; contains a vertebrate metallothionein signature (PS00203); contains Pfam profile PF02068: Plant PEC family metallothionein	.				.				.
	AT2G25340	ATVAMP712, VAMP712	ATVAMP712; member of Synaptobrevin -like protein family	.				.				.
	AT2G25900	ATCTH	ATCTH; transcription factor; putative Cys3His zinc finger protein (ATCTH) mRNA, complete	.				.				.
	AT2G29300		oxidoreductase; tropinone reductase, putative / tropine dehydrogenase, putative, similar to tropinone reductase SP:P50165 from (Datura stramonium)	.				.				.
	AT2G30600		protein binding; BTB/POZ domain-containing protein, contains Pfam PF00651: BTB/POZ domain; contains Interpro IPR000210/ PS50097: BTBB/POZ domain; similar to MigA (GI:1841872) (Dictyostelium discoideum)	.				.				.
	AT2G33070		unknown protein; similar to jacalin lectin family protein [Arabidopsis thaliana] (TAIR:At3g16400.1); similar to jacalin lectin family protein [Arabidopsis thaliana] (TAIR:At3g16390.1); similar to jacalin lectin family protein [Arabidopsis thaliana] (TAIR:At3g16410.1); similar to putative D-protein [Oryza sativa (japonica cultivar-group)] (GB:XP_450269.1); contains InterPro domain Jacalin-related …	.				.				.
	AT2G33830		unknown protein; dormancy/auxin associated family protein, contains Pfam profile: PF05564 dormancy/auxin associated protein	.				.				.
	AT2G34315		unknown protein; disease resistance protein-related, similar to SP|P54120 AIG1 protein {Arabidopsis thaliana}	.				.				.
	AT2G38820		unknown protein; expressed protein, contains Pfam profile PF04720: Protein of unknown function (DUF506)	.				.				.
	AT2G41710		DNA binding / transcription factor; ovule development protein, putative, similar to ovule development protein AINTEGUMENTA (GI:1209099) (Arabidopsis thaliana);Pfam domain (PF00847)	.				.				.
	AT2G42750		electron transporter/ heat shock protein binding / unfolded protein binding; DNAJ heat shock N-terminal domain-containing protein, low similarity to GFA2 (Arabidopsis thaliana) GI:21429604; contains Pfam profile PF00226: DnaJ domain	.				.				.
	AT2G42890	MEI2	MEI2; RNA binding / nucleic acid binding; MEI2 (MEI2) mRNA, complete cds	.				.				.
	AT2G42950		unknown protein; expressed protein	.				.				.
	AT2G47180	ATGOLS1	transferase, transferring hexosyl groups; galactinol synthase, putative, similar to galactinol synthase, isoform GolS-1 GI:5608497 from (Ajuga reptans)	.				.				.
	AT3G07360		ubiquitin-protein ligase; similar to armadillo/beta-catenin repeat family protein / U-box domain-containing protein [Arabidopsis thaliana] (TAIR:At5g18320.1); similar to OSJNBa0020I02.15 [Oryza sativa (japonica cultivar-group)] (GB:XP_472015.1); contains InterPro domain Armadillo repeat (InterPro:IPR000225)	.				.				.
	AT3G08770	LTP6	LTP6; lipid binding; lipid transfer protein 6 mRNA, complete cds	.				.				.
	AT3G10020		unknown protein; expressed protein	.				.				.
	AT3G11930		unknown protein; universal stress protein (USP) family protein, similar to ER6 protein GB:AAD46412 GI:5669654 from (Lycopersicon esculentum); contains Pfam profile PF00582: universal stress protein family	.				.				.
	AT3G15780		unknown protein; expressed protein	.				.				.
	AT3G18570		unknown protein; glycine-rich protein / oleosin, contains similarity to Pfam profile: PF01277 Oleosin	.				.				.
	AT3G19990		unknown protein; expressed protein	.				.				.
	AT3G20250		RNA binding; pumilio/Puf RNA-binding domain-containing protein, contains Pfam profile: PF00806 Pumilio-family RNA binding domains (aka PUM-HD, Pumilio homology domain) (8 copies at C-terminus)	.				.				.
	AT3G21380		unknown protein; similar to jacalin lectin family protein [Arabidopsis thaliana] (TAIR:At1g52040.1); similar to myrosinase binding protein [Brassica napus] (GB:CAA70587.1); contains InterPro domain Jacalin-related lectin (InterPro:IPR001229)	.				.				.
	AT3G22740	HMT3	HMT3; homocysteine S-methyltransferase; homocysteine S-methyltransferase (HMT3) mRNA, complete cds	.				.				.
	AT3G26770		oxidoreductase; short-chain dehydrogenase/reductase (SDR) family protein, similar to sex determination protein tasselseed 2 SP:P50160 from (Zea mays)	.				.				.
	AT3G47340	ASN1	ASN1 (DARK INDUCIBLE 6); encodes a glutamine-dependent asparagine synthetase, the predicted ASN1 peptide contains a purF-type glutamine-binding domain, and is expressed predominantly in shoot tissues, where light has a negative effect on its mRNA accumulation. Expression is induced within 3 hours of dark treatment, in senescing leaves and treatment with exogenous photosynthesis inhibitor. Inducti…	.				.				.
	AT3G50740		UDP-glycosyltransferase/ transferase, transferring glycosyl groups; UDP-glucoronosyl/UDP-glucosyl transferase family protein, contains Pfam profile: PF00201 UDP-glucoronosyl and UDP-glucosyl transferase	.				.				.
	AT3G51860	ATCAX3, CAX3	CAX3; cation:cation antiporter; member of Low affinity calcium antiporter CAX2 family	.				.				.
	AT3G56350		manganese superoxide dismutase/ metal ion binding / superoxide dismutase; superoxide dismutase (Mn), putative / manganese superoxide dismutase, putative, similar to manganese superoxide dismutase (MSD1) (Arabidopsis thaliana) gi|3273751|gb|AAC24832	.				.				.
	AT3G61040	CYP76C7	CYP76C7; heme binding / iron ion binding / monooxygenase/ oxygen binding; encodes a protein with cytochrome P450 domain	.				.				.
	AT3G61260		binding; DNA-binding family protein / remorin family protein, similar to DNA-binding protein gi|601843 (Arabidopsis thaliana), remorin (Solanum tuberosum) GI:1881585; contains Pfam profiles PF03763: Remorin C-terminal region, PF03766: Remorin N-terminal region	.				.				.
	AT3G62090	PIL2	PIL2 (PHYTOCHROME INTERACTING FACTOR 3-LIKE 2); transcription factor; encodes a novel Myc-related bHLH transcription factor, which physically associated with APRR1/TOC1 and is a member of PIF3 transcription factor family.	.				.				.
	AT4G02280		UDP-glycosyltransferase/ sucrose synthase/ transferase, transferring glycosyl groups; sucrose synthase, putative / sucrose-UDP glucosyltransferase, putative, strong similarity to sucrose synthase GI:6682841 from (Citrus unshiu)	.				.				.
	AT4G03200		unknown protein; expressed protein, contains Pfam PF03190: Protein of unknown function, DUF255	.				.				.
	AT4G09610	GASA2	GASA2; gibberellin-regulated protein 2 (GASA2) / gibberellin-responsive protein 2, identical to SP|P46688 Gibberellin-regulated protein 2 precursor {Arabidopsis thaliana}	.				.				.
	AT4G13250		oxidoreductase; short-chain dehydrogenase/reductase (SDR) family protein, contains INTERPRO family IPR002198 Short-chain dehydrogenase/reductase (SDR) superfamily	.				.				.
	AT4G17840		unknown protein; expressed protein	.				.				.
	AT4G19390		unknown protein; expressed protein	.				.				.
	AT4G25580		unknown protein; stress-responsive protein-related, contains weak similarity to Low-temperature-induced 65 kDa protein (Desiccation-responsive protein 29B) (Swiss-Prot:Q04980) (Arabidopsis thaliana)	.				.				.
	AT4G36360	BGAL3	BGAL3; beta-galactosidase/ sugar binding; putative beta-galactosidase (BGAL3 gene)	.				.				.
	AT4G36600		unknown protein; late embryogenesis abundant domain-containing protein / LEA domain-containing protein, low similarity to SP|P20075 Embryonic protein DC-8 {Daucus carota}; contains Pfam profile PF02987: Late embryogenesis abundant protein	.				.				.
	AT4G36670		carbohydrate transporter/ sugar porter; mannitol transporter, putative, similar to mannitol transporter (Apium graveolens var. dulce) GI:12004316; contains Pfam profile PF00083: major facilitator superfamily protein	.				.				.
	AT5G01300		phosphatidylethanolamine binding; phosphatidylethanolamine-binding family protein, similar to cold-regulated protein (Hordeum vulgare subsp. vulgare) GI:10799810; contains Pfam profile PF01161: Phosphatidylethanolamine-binding protein	.				.				.
	AT5G01520		protein binding / ubiquitin-protein ligase/ zinc ion binding; zinc finger (C3HC4-type RING finger) family protein, similar to MTD2 (Medicago truncatula) GI:9294812; contains Pfam profile PF00097: Zinc finger, C3HC4 type (RING finger)	.				.				.
	AT5G01670		oxidoreductase; aldose reductase, putative, similar to aldose reductase (Hordeum vulgare)(GI:728592), aldose reductase ALDRXV4 (Xerophyta viscosa)(GI:4539944)	.				.				.
	AT5G02020		unknown protein; expressed protein	.				.				.
	AT5G02840		DNA binding / transcription factor; similar to myb family transcription factor [Arabidopsis thaliana] (TAIR:At3g09600.1); similar to myb family transcription factor-like [Oryza sativa (japonica cultivar-group)] (GB:BAD29385.1); contains InterPro domain Myb DNA-binding domain (InterPro:IPR001005); contains InterPro domain Myb-like DNA-binding domain, SHAQKYF class (InterPro:IPR006447)	.				.				.
	AT5G03180		protein binding / ubiquitin-protein ligase/ zinc ion binding; zinc finger (C3HC4-type RING finger) family protein, various predicted proteins, Arabidopsis thaliana ; contains Pfam profile PF00097: Zinc finger, C3HC4 type (RING finger)	.				.				.
	AT5G07330		unknown protein; expressed protein	.				.				.
	AT5G13800		catalytic/ hydrolase; hydrolase, alpha/beta fold family protein, low similarity to hydrolase (Terrabacter sp. DBF63) GI:14196240; contains Pfam profile PF00561: hydrolase, alpha/beta fold family	.				.				.
	AT5G16460		unknown protein; expressed protein, similar to unknown protein (pir||T02326)	.				.				.
	AT5G16550		unknown protein; expressed protein	.				.				.
	AT5G17850		calcium:sodium antiporter/ cation:cation antiporter; cation exchanger, putative (CAX8), similar to sodium/calcium exchanger protein (Mus musculus) gi|13925661|gb|AAK49407; Ca2+:Cation Antiporter (CaCA) Family member PMID:11500563	.				.				.
	AT5G18130		unknown protein; expressed protein, similar to unknown protein (gb|AAF00631.1)	.				.				.
	AT5G27730		unknown protein; expressed protein	.				.				.
	AT5G39520		unknown protein; expressed protein, predicted protein, Synechocystis sp., PIR:S77152	.				.				.
	AT5G39720		unknown protein; avirulence-responsive protein-related / avirulence induced gene (AIG) protein-related, similar to SP|P54121 AIG2 protein {Arabidopsis thaliana}	.				.				.
	AT5G45310		unknown protein; expressed protein	.				.				.
	AT5G45690		unknown protein; expressed protein	.				.				.
	AT5G50240		PIMT2 (PROTEIN-L-ISOASPARTATE METHYLTRANSFERASE 2); S-adenosylmethionine-dependent methyltransferase/ protein-L-isoaspartate (D-aspartate) O-methyltransferase; L-isoaspartyl methyltransferase 2 (PIMT2)gene, complete cds, alternatively spliced.	.				.				.
	AT5G51070	ERD1	ERD1 (EARLY RESPONSIVE TO DEHYDRATION 1); ATP binding / ATPase/ nucleoside-triphosphatase/ nucleotide binding / protein binding; ATP-dependent Clp protease regulatory subunit	.				.				.
	AT5G51760		catalytic/ protein phosphatase type 2C/ protein serine/threonine phosphatase; protein phosphatase 2C, putative / PP2C, putative, contains PF00481: Protein phosphatase 2C domain; similar to protein phosphatase 2C (GI:10432446) (Nicotiana tabacum)	.				.				.
	AT5G52300	LTI65, RD29B	RD29B (RESPONSIVE TO DESSICATION 29B); encodes a protein that is induced in expression in response to water deprivation such as cold, high-salt, and dessication. The response appears to be via abscisic acid. The promoter region contains two ABA-responsive elements (ABREs) that are required for the dehydration-responsive expression of rd29B as cis-acting elements. Protein is a member of a gene fam…	.				.				.
	AT5G54000		oxidoreductase, acting on paired donors, with incorporation or reduction of molecular oxygen, 2-oxoglutarate as one donor, and incorporation of one atom each of oxygen into both donors; oxidoreductase, 2OG-Fe(II) oxygenase family protein, similar to Flavonol synthase (EC 1.14.11.-) (FLS) from Lisianthus russellianus) {Eustoma grandiflorum} (SP|Q9M547), Leucoanthocyanidin dioxygenase (LDOX) (Leuco…	.				.				.
	AT5G54080	HGO	HGO (HOMOGENTISATE 1,2-DIOXYGENASE); homogentisate 1,2-dioxygenase; homogentisate 1,2-dioxygenase mRNA, complete cds	.				.				.
	AT5G55630	KCO1	KCO1; calcium-activated potassium channel/ outward rectifier potassium channel; member of KCO5 protein family	.				.				.
	AT5G57550	XTH3, EXGT-A5, XTH25, XTR3	XTR3 (XYLOGLUCAN ENDOTRANSGLYCOSYLASE 3); hydrolase, acting on glycosyl bonds; xyloglucan endotransglycosylase-related protein (XTR3)	.				.				.
	AT5G60850	OBP4	OBP4; DNA binding / transcription factor; zinc finger protein OBP4 mRNA, complete cds	.				.				.
	AT5G66430		unknown protein; S-adenosyl-L-methionine:carboxyl methyltransferase family protein, similar to SAM:salicylic acid carboxyl methyltransferase (SAMT) (GI:6002712)(Clarkia breweri) and to SAM:benzoic acid carboxyl methyltransferase (BAMT)(GI:9789277)(Antirrhinum majus)	.				.				.
	At5g67030	ABA1	ABA1 (ABA DEFICIENT 1); zeaxanthin epoxidase; Encodes a single copy zeaxanthin epoxidase gene that functions in first step of the biosynthesis of the abiotic stress hormone abscisic acid (ABA). Mutants in this gene are unable to express female sterility in response to beta-aminobutyric acid, as wild type plants do.	.				.				.
				.				.				.
				.				.				.
				.				.				.
				.				.				.
				.				.				.
				.				.				.
				.				.				.
				.				.				.
				.				.				.
				.				.				.
				.				.				.
				.				.				.
				.				.				.
				.				.				.
				.				.				.
				.				.				.
				.				.				.
				.				.				.
				.				.				.
				.				.				.
				.				.				.
				.				.				.
				.				.				.
				.				.				.
				.				.				.
				.				.				.
				.				.				.
				.				.				.
				.				.				.
				.				.				.
				.				.				.
				.				.				.
				.				.				.
				.				.				.
				.				.				.
				.				.				.

## Sheet: Supp Table 2B
Supplementary table 2:
B. Members of all gene set subgroups identified in Figure 3
	AR>D only	abaF>D only	AR>D + abaF>D	abiF>D only	AR>D + abiF>D	abaF>D + abiF>D	AR>D + abaF>D+abiF>D		AR>D only	abaS>F only	AR>D + abaS>F	abiS>F only	AR>D + abiS>F	abaS>F + abiS>F	AR>D + abaS>F+abiS>F		D>AR only	abaF>S only	D>AR + abaF>S	abiF>S only	D>AR + abiF>S	abaF>S + abiF>S	D>AR + abaF>S+abiF>S
	900	95	33	155	17	28	15		741	698	159	501	46	80	19		243	745	31	998	117	331	103
	At1g01070	At1g03870	At1g13080	At1g01980	At1g01300	At1g01060	At1g20440		At1g01070	At1g01060	At1g01620	At1g01030	At1g03840	At1g01130	At1g02810		At1g01410	At1g01710	At1g01240	At1g01170	At1g01250	At1g02790	At1g03470
	At1g01610	At1g06225	At1g13280	At1g02790	At1g10020	At1g06540	At1g23080		At1g01300	At1g01110	At1g04520	At1g01380	At1g08280	At1g03980	At1g15080		At1g04560	At1g01750	At1g04380	At1g01230	At1g01470	At1g03380	At1g03610
	At1g01620	At1g09440	At1g24170	At1g02890	At1g28440	At1g14540	At1g28290		At1g01610	At1g01320	At1g06350	At1g02190	At1g10850	At1g04020	At1g53070		At1g08250	At1g02310	At1g08170	At1g01360	At1g01720	At1g03550	At1g03890
	At1g02640	At1g24060	At1g32860	At1g09080	At1g69490	At1g14550	At1g47128		At1g02640	At1g01840	At1g06980	At1g02710	At1g27930	At1g09410	At2g20480		At1g09910	At1g02390	At1g21780	At1g01480	At1g02660	At1g03770	At1g06570
	At1g02810	At1g30350	At1g60090	At1g10010	At3g16600	At1g15670	At1g66150		At1g04820	At1g02530	At1g08500	At1g02800	At1g30520	At1g11130	At2g22330		At1g10260	At1g02400	At1g27990	At1g01650	At1g02700	At1g03970	At1g07040
	At1g03840	At1g33860	At1g73120	At1g10770	At3g23730	At1g35995	At2g38120		At1g05570	At1g02780	At1g09200	At1g02830	At1g47840	At1g11330	At2g37640		At1g11220	At1g02490	At1g42690	At1g01980	At1g02816	At1g05060	At1g07500
	At1g04520	At1g35200	At1g74100	At1g11070	At3g28150	At2g07330	At3g15950		At1g06080	At1g03687	At1g10760	At1g02970	At1g64450	At1g12500	At3g45930		At1g11270	At1g02670	At1g73260	At1g01990	At1g02930	At1g07025	At1g14530
	At1g04820	At1g35280	At1g78290	At1g15640	At4g08950	At2g14450	At3g23410		At1g06640	At1g04290	At1g15000	At1g03110	At1g64970	At1g13230	At3g56370		At1g15590	At1g02730	At1g80160	At1g02680	At1g05340	At1g07420	At1g15060
	At1g05570	At1g48330	At1g78670	At1g21310	At4g20230	At2g18730	At3g57780		At1g06870	At1g04640	At1g15290	At1g03390	At1g66350	At1g18670	At3g61820		At1g16440	At1g03190	At1g80380	At1g02960	At1g05510	At1g07530	At1g15180
	At1g06080	At1g51290	At2g03240	At1g23390	At5g10120	At2g31730	At3g62380		At1g07250	At1g04870	At1g15550	At1g03660	At1g70940	At1g26540	At4g32460		At1g17170	At1g03240	At2g06005	At1g03030	At1g06110	At1g08380	At1g15330
	At1g06350	At1g56680	At2g24280	At1g23600	At5g11420	At2g34130	At4g31500		At1g07280	At1g05190	At1g18090	At1g03780	At1g72940	At1g26570	At4g39510		At1g17600	At1g04300	At2g07702	At1g03270	At1g07430	At1g08570	At1g15740
	At1g06640	At1g62560	At2g28510	At1g23630	At5g12950	At2g41820	At4g34980		At1g07370	At1g05210	At1g18250	At1g04240	At1g73177	At1g26750	At5g09650		At1g17870	At1g04310	At2g15695	At1g03790	At1g11530	At1g09430	At1g16030
	At1g06870	At1g62980	At2g41800	At1g26380	At5g14740	At3g01330	At5g05290		At1g07670	At1g06100	At1g21740	At1g05590	At1g80130	At1g27550	At5g14750		At1g21410	At1g05250	At2g23640	At1g03870	At1g12010	At1g09560	At1g17860
	At1g06980	At1g64940	At2g47440	At1g27050	At5g28510	At3g04030	At5g56040		At1g07880	At1g06310	At1g23410	At1g06580	At2g14470	At1g36900	At5g48600		At1g26390	At1g05440	At2g38900	At1g03990	At1g14950	At1g10210	At1g19530
	At1g07250	At1g66280	At2g47940	At1g30080	At5g39080	At3g20580	At5g57350		At1g07890	At1g06790	At1g24170	At1g06990	At2g16580	At1g42480	At5g57220		At1g28430	At1g05940	At3g03870	At1g04040	At1g16770	At1g11260	At1g19540
	At1g07280	At1g66500	At3g02870	At1g30100	At5g52870	At3g24240			At1g08260	At1g07790	At1g26770	At1g07490	At2g17630	At1g49430	At5g58300		At1g32010	At1g05960	At3g11090	At1g04120	At1g17810	At1g12900	At1g19610
	At1g07370	At1g66690	At3g09440	At1g36120	At5g58150	At3g27990			At1g08420	At1g08540	At1g27460	At1g07550	At2g18650	At1g52010	At5g61000		At1g32830	At1g06320	At3g15600	At1g04350	At1g18330	At1g12970	At1g26800
	At1g07670	At1g67330	At3g10525	At1g37130		At3g60270			At1g08470	At1g08580	At1g30820	At1g12150	At2g28310	At1g52840	At5g65010		At1g35140	At1g06870	At3g16910	At1g04390	At1g19570	At1g13990	At1g28330
	At1g07880	At1g67860	At3g14670	At1g49190		At4g19870			At1g08900	At1g09630	At1g33940	At1g12370	At2g28740	At1g60060	AtCg00870		At1g35250	At1g07795	At3g19900	At1g04780	At1g20620	At1g14200	At1g29680
	At1g07890	At1g72150	At3g15680	At1g49210		At4g28410			At1g09030	At1g09690	At1g43780	At1g12880	At3g12610	At1g60660			At1g35740	At1g08090	At3g26520	At1g04830	At1g21680	At1g14740	At1g30860
	At1g08260	At1g75610	At3g15720	At1g52680		At4g28890			At1g09390	At1g09815	At1g47670	At1g13170	At3g14740	At1g61580			At1g41810	At1g08630	At3g45650	At1g04910	At1g22370	At1g14930	At1g31480
	At1g08280	At1g76910	At3g44990	At1g58170		At4g39210			At1g09460	At1g09830	At1g51060	At1g13670	At3g23740	At1g62150			At1g47720	At1g09240	At3g48850	At1g04950	At1g22990	At1g14940	At1g44414
	At1g08420	At2g06220	At3g52880	At1g58360		At5g05740			At1g09600	At1g09900	At1g54410	At1g13790	At3g45090	At1g62360			At1g49160	At1g09500	At4g01026	At1g04970	At1g23050	At1g15230	At1g59870
	At1g08470	At2g12230	At3g53480	At1g61566		At5g37210			At1g09780	At1g10180	At1g55200	At1g13940	At3g46940	At1g66470			At1g50800	At1g09790	At4g23290	At1g05010	At1g27730	At1g16730	At1g60680
	At1g08500	At2g13970	At4g01450	At1g63870		At5g38700			At1g10020	At1g10330	At1g55740	At1g14687	At3g50200	At1g70080			At1g52140	At1g10070	At4g32770	At1g05030	At1g30200	At1g16840	At1g70840
	At1g08900	At2g14020	At4g02330	At1g70270		At5g51610			At1g10230	At1g10522	At1g56700	At1g17230	At3g50630	At1g71300			At1g52690	At1g10540	At5g01530	At1g05790	At1g31470	At1g17010	At1g75810
	At1g09030	At2g16600	At4g12420	At1g72920		At5g54380			At1g10585	At1g11280	At1g66150	At1g17380	At3g54250	At2g04830			At1g53270	At1g12040	At5g04200	At1g05840	At1g35720	At1g17060	At1g77950
	At1g09200	At2g16700	At4g26760	At1g76270		At5g66460			At1g10630	At1g12000	At1g68560	At1g17950	At4g04820	At2g14140			At1g53280	At1g12220	At5g09370	At1g06130	At1g43700	At1g17145	At1g78070
	At1g09390	At2g17960	At4g37640	At1g77630					At1g10690	At1g12270	At1g68590	At1g18530	At4g09500	At2g17280			At1g55660	At1g12280	At5g36940	At1g06630	At1g54860	At1g17520	At2g02930
	At1g09460	At2g20630	At5g02260	At1g78030					At1g10960	At1g13730	At1g69530	At1g20490	At4g12730	At2g19380			At1g58260	At1g12320	At5g40690	At1g06680	At1g56220	At1g17640	At2g03520
	At1g09600	At2g21830	At5g07870	At1g78460					At1g11370	At1g13930	At1g69770	At1g21100	At4g16140	At2g22100			At1g63200	At1g12480	At5g46050	At1g07180	At1g58180	At1g17990	At2g04690
	At1g09780	At2g26820	At5g15580	At2g05540					At1g11420	At1g14440	At1g70230	At1g21190	At4g17480	At2g24230			At1g63630	At1g12610		At1g07230	At1g62060	At1g19660	At2g20560
	At1g10230	At2g30570	At5g66170	At2g13210					At1g11520	At1g14840	At1g70280	At1g21530	At4g22560	At2g24560			At1g64890	At1g14960		At1g07300	At1g62290	At1g19730	At2g20920
	At1g10585	At2g35390		At2g15650					At1g11580	At1g14890	At1g71850	At1g22015	At4g36020	At2g29570			At1g65090	At1g15040		At1g07310	At1g64900	At1g19770	At2g23240
	At1g10630	At2g37430		At2g15940					At1g12090	At1g14900	At1g73620	At1g23130	At4g39500	At2g31070			At1g67460	At1g15310		At1g07610	At1g67920	At1g20020	At2g25340
	At1g10690	At2g39010		At2g16660					At1g12100	At1g14980	At1g74100	At1g23340	At5g14690	At2g32590			At1g68230	At1g16070		At1g08050	At1g68240	At1g21000	At2g25900
	At1g10760	At2g39350		At2g18420					At1g12260	At1g15660	At1g76790	At1g23480	At5g17860	At2g36885			At1g68875	At1g18100		At1g08210	At1g68830	At1g21010	At2g29300
	At1g10850	At2g41090		At2g25090					At1g12620	At1g16330	At1g78060	At1g23570	At5g25020	At2g37070			At1g69470	At1g18180		At1g08310	At1g73020	At1g21065	At2g30600
	At1g10960	At2g43920		At2g26560					At1g12845	At1g16520	At2g01630	At1g23600	At5g29090	At2g43840			At1g69890	At1g19330		At1g08920	At1g75490	At1g22600	At2g33070
	At1g11370	At2g44490		At2g27180					At1g13080	At1g16790	At2g03090	At1g25330	At5g46690	At2g45490			At1g72200	At1g19380		At1g09140	At1g75750	At1g22930	At2g33830
	At1g11420	At3g02230		At2g28250					At1g13280	At1g16830	At2g05790	At1g26320	At5g51550	At3g01330			At1g72580	At1g20310		At1g09310	At1g77450	At1g23070	At2g34315
	At1g11520	At3g03800		At2g28550					At1g13650	At1g17190	At2g14460	At1g26610	At5g52220	At3g03550			At1g72660	At1g20840		At1g09740	At1g78860	At1g23710	At2g38820
	At1g11580	At3g04070		At2g30730					At1g14250	At1g17220	At2g15090	At1g27285	At5g58520	At3g04100			At1g73190	At1g20850		At1g09920	At1g80920	At1g23800	At2g41710
	At1g12090	At3g04620		At2g31210					At1g14430	At1g17760	At2g16370	At1g29660	At5g60030	At3g09490			At1g78500	At1g21290		At1g09970	At2g10850	At1g27330	At2g42750
	At1g12100	At3g05490		At2g33380					At1g14685	At1g17840	At2g16440	At1g30140	At5g65420	At3g09730			At2g02300	At1g21570		At1g10010	At2g13360	At1g28960	At2g42890
	At1g12260	At3g10660		At2g34440					At1g14710	At1g18310	At2g20515	At1g31630	At5g67160	At3g21040			At2g02660	At1g22150		At1g10500	At2g16480	At1g29400	At2g42950
	At1g12620	At3g11740		At2g34710					At1g15120	At1g18320	At2g20610	At1g31950		At3g24340			At2g03060	At1g22790		At1g10660	At2g17840	At1g29910	At2g47180
	At1g12845	At3g15810		At2g36210					At1g15210	At1g18485	At2g21790	At1g32010		At3g28040			At2g04800	At1g23730		At1g10770	At2g19320	At1g29970	At3g07360
	At1g13650	At3g16390		At2g37130					At1g15500	At1g18590	At2g22420	At1g33070		At3g30843			At2g04970	At1g24070		At1g10830	At2g19900	At1g30380	At3g08770
	At1g14250	At3g16450		At2g37390					At1g16000	At1g18680	At2g22900	At1g33850		At3g44050			At2g05370	At1g24430		At1g10870	At2g20770	At1g33265	At3g10020
	At1g14430	At3g16460		At2g43140					At1g16170	At1g19860	At2g23050	At1g34240		At3g50070			At2g06150	At1g24640		At1g11190	At2g22540	At1g43890	At3g11930
	At1g14685	At3g29370		At2g43660					At1g16360	At1g19920	At2g26250	At1g34410		At3g50870			At2g06180	At1g25340		At1g11360	At2g28420	At1g47980	At3g15780
	At1g14710	At3g42970		At2g44370					At1g17020	At1g20410	At2g26700	At1g35647		At3g56330			At2g07673	At1g25400		At1g11930	At2g29650	At1g50290	At3g18570
	At1g15000	At3g43060		At2g44560					At1g17560	At1g21050	At2g27190	At1g36000		At3g56520			At2g07676	At1g25450		At1g12130	At2g36220	At1g51400	At3g19990
	At1g15080	At3g50400		At2g45220					At1g17650	At1g21090	At2g27230	At1g42375		At3g57060			At2g07728	At1g26320		At1g12240	At2g37710	At1g51680	At3g20250
	At1g15120	At3g50820		At2g45800					At1g18540	At1g21560	At2g27690	At1g44070		At3g60390			At2g07760	At1g26730		At1g12640	At2g39570	At1g52560	At3g21380
	At1g15210	At3g56480		At2g46050					At1g19050	At1g21880	At2g29550	At1g44840		At3g60900			At2g10840	At1g27030		At1g12710	At2g44310	At1g53000	At3g22740
	At1g15290	At3g61890		At2g47040					At1g19300	At1g22520	At2g34680	At1g45100		At4g10030			At2g11210	At1g27150		At1g12750	At2g46240	At1g53400	At3g26770
	At1g15500	At4g03880		At2g47270					At1g19450	At1g22780	At2g37620	At1g45190		At4g12390			At2g11560	At1g27590		At1g12810	At3g01210	At1g54050	At3g47340
	At1g15550	At4g04150		At3g01240					At1g20010	At1g23010	At2g38720	At1g48800		At4g14530			At2g11600	At1g28375		At1g12940	At3g02610	At1g54100	At3g50740
	At1g16000	At4g08190		At3g01290					At1g20440	At1g23290	At2g38810	At1g49000		At4g25240			At2g14830	At1g28480		At1g13340	At3g03150	At1g54640	At3g51860
	At1g16170	At4g10120		At3g04980					At1g21070	At1g26230	At2g39890	At1g49680		At4g27240			At2g14910	At1g29430		At1g13630	At3g03310	At1g54740	At3g56350
	At1g16360	At4g10640		At3g05610					At1g21270	At1g26340	At2g40220	At1g49800		At4g31360			At2g16070	At1g29650		At1g13640	At3g05260	At1g55670	At3g61040
	At1g17020	At4g12690		At3g05780					At1g22080	At1g26740	At2g41800	At1g49870		At4g31890			At2g16410	At1g30135		At1g13740	At3g08940	At1g56600	At3g61260
	At1g17560	At4g17100		At3g06840					At1g22090	At1g26880	At2g43800	At1g50190		At4g36810			At2g16760	At1g30810		At1g13960	At3g10350	At1g59900	At3g62090
	At1g17650	At4g19850		At3g07830					At1g22150	At1g27060	At2g45470	At1g51190		At4g37890			At2g22890	At1g31600		At1g14550	At3g11050	At1g61100	At4g02280
	At1g18090	At4g22250		At3g12700					At1g22530	At1g27450	At2g46650	At1g51320		At4g39570			At2g22990	At1g31750		At1g14660	At3g14595	At1g61250	At4g03200
	At1g18250	At4g23290		At3g12950					At1g22540	At1g29070	At2g47390	At1g52100		At5g03300			At2g24350	At1g31770		At1g14870	At3g14880	At1g61340	At4g09610
	At1g18540	At4g24120		At3g13400					At1g22730	At1g29080	At2g47940	At1g52460		At5g04660			At2g25890	At1g32060		At1g15130	At3g15450	At1g61520	At4g13250
	At1g19050	At4g24510		At3g14240					At1g23030	At1g30120	At3g02110	At1g52660		At5g15300			At2g27250	At1g32540		At1g15380	At3g22490	At1g61566	At4g17840
	At1g19300	At4g24700		At3g14900					At1g23080	At1g30210	At3g04630	At1g53990		At5g23920			At2g27410	At1g32570		At1g15430	At3g27770	At1g62040	At4g19390
	At1g19450	At4g29180		At3g15030					At1g23100	At1g30530	At3g04770	At1g54923		At5g33300			At2g31030	At1g32920		At1g15820	At3g44880	At1g62310	At4g25580
	At1g20010	At4g30280		At3g15110					At1g23280	At1g30570	At3g05130	At1g59265		At5g39550			At2g31700	At1g33050		At1g15880	At3g45970	At1g64660	At4g36360
	At1g21070	At4g30430		At3g17120					At1g23760	At1g30610	At3g09260	At1g59730		At5g43020			At2g34810	At1g33260		At1g15960	At3g54380	At1g65190	At4g36600
	At1g21270	At4g33530		At3g17360					At1g23990	At1g31860	At3g10520	At1g61110		At5g44680			At2g35270	At1g33270		At1g16240	At3g56880	At1g65490	At4g36670
	At1g21740	At4g35060		At3g18390					At1g24100	At1g31920	At3g14650	At1g62070		At5g46800			At2g35570	At1g33340		At1g16850	At3g57020	At1g66770	At5g01300
	At1g22080	At4g36430		At3g19680					At1g24764	At1g32500	At3g15680	At1g62530		At5g55820			At2g36040	At1g33440		At1g17080	At3g62260	At1g68020	At5g01520
	At1g22090	At4g36510		At3g20040					At1g27330	At1g33040	At3g15720	At1g62860		At5g59240			At2g36810	At1g33640		At1g17090	At4g01120	At1g69800	At5g01670
	At1g22150	At5g02350		At3g21190					At1g27970	At1g33750	At3g17790	At1g64130		At5g60670			At2g38530	At1g33720		At1g17290	At4g05020	At1g70580	At5g02020
	At1g22530	At5g10180		At3g21780					At1g28110	At1g34430	At3g19850	At1g64650		AtCg00210			At2g38930	At1g33860		At1g18280	At4g10020	At1g70590	At5g02840
	At1g22540	At5g15070		At3g26470					At1g28230	At1g34640	At3g20370	At1g65060					At2g39000	At1g34460		At1g18460	At4g13010	At1g71950	At5g03180
	At1g22730	At5g17330		At3g30370					At1g28290	At1g35183	At3g23730	At1g65445					At2g39040	At1g35200		At1g18720	At4g25170	At1g72100	At5g07330
	At1g23030	At5g17820		At3g30800					At1g28375	At1g35780	At3g27060	At1g65940					At2g40130	At1g36060		At1g18940	At4g28020	At1g72800	At5g13800
	At1g23100	At5g22400		At3g31540					At1g28400	At1g36130	At3g28860	At1g66490					At2g40170	At1g36100		At1g19020	At4g31830	At1g75220	At5g16460
	At1g23280	At5g35190		At3g42110					At1g28440	At1g43170	At3g42670	At1g67210					At2g40180	At1g36150		At1g19030	At4g36530	At1g76590	At5g16550
	At1g23410	At5g44400		At3g43460					At1g28580	At1g43560	At3g43670	At1g67510					At2g41090	At1g37080		At1g19110	At4g37530	At1g77000	At5g17850
	At1g23760	At5g45480		At3g50220					At1g28650	At1g43740	At3g43720	At1g67630					At2g41760	At1g37150		At1g19600	At4g38220	At1g77090	At5g18130
	At1g23990	At5g48310		At3g57220					At1g28670	At1g44900	At3g44990	At1g68270					At2g43570	At1g38550		At1g20650	At4g39130	At1g77655	At5g27730
	At1g24100	At5g50730		At3g57270					At1g28680	At1g47200	At3g45310	At1g68540					At2g43710	At1g42200		At1g20880	At5g01750	At1g78895	At5g39520
	At1g24764	At5g52170		At3g57690					At1g29195	At1g47280	At3g50310	At1g68700					At2g45210	At1g42700		At1g21310	At5g04340	At1g79610	At5g39720
	At1g26770	At5g52320		At3g58800					At1g31180	At1g47720	At3g54560	At1g68760					At2g46735	At1g43000		At1g21670	At5g05320	At1g80240	At5g45310
	At1g27330	At5g59480		At3g63020					At1g31380	At1g47750	At3g55410	At1g71696					At2g46915	At1g43910		At1g22190	At5g05870	At2g01800	At5g45690
	At1g27460	At5g64770		At3g63330					At1g31710	At1g48230	At3g57450	At1g72080					At3g01175	At1g43940		At1g22310	At5g06860	At2g02710	At5g50240
	At1g27930	At5g65020		At4g00370					At1g32250	At1g48610	At3g59420	At1g72410					At3g01420	At1g44050		At1g22430	At5g07830	At2g02850	At5g51070
	At1g27970	At5g65040		At4g02250					At1g32580	At1g48630	At3g59670	At1g72470					At3g01520	At1g44120		At1g22500	At5g08240	At2g05070	At5g51760
	At1g28110			At4g05030					At1g32860	At1g48650	At4g00820	At1g74190					At3g01570	At1g45976		At1g22610	At5g09280	At2g05520	At5g52300
	At1g28230			At4g05040					At1g32920	At1g49910	At4g03210	At1g74210					At3g02000	At1g46840		At1g22770	At5g12390	At2g05580	At5g54000
	At1g28375			At4g08210					At1g32930	At1g50000	At4g08950	At1g74390					At3g03240	At1g48500		At1g22985	At5g20230	At2g14520	At5g54080
	At1g28400			At4g08770					At1g32980	At1g50010	At4g12420	At1g75190					At3g04900	At1g49110		At1g23040	At5g35320	At2g14530	At5g55630
	At1g28580			At4g10830					At1g33240	At1g50110	At4g12880	At1g75640					At3g06560	At1g49180		At1g23160	At5g38780	At2g15830	At5g57550
	At1g28650			At4g10990					At1g33600	At1g50240	At4g14130	At1g76740					At3g09930	At1g49450		At1g23430	At5g42290	At2g15890	At5g60850
	At1g28670			At4g11400					At1g34010	At1g50900	At4g14960	At1g76770					At3g10800	At1g49810		At1g24600	At5g42570	At2g15970	At5g66430
	At1g28680			At4g13560					At1g34110	At1g51100	At4g19120	At1g77300					At3g12500	At1g50050		At1g24735	At5g43770	At2g16595	At5g67030
	At1g29195			At4g14640					At1g34245	At1g51960	At4g19130	At1g77400					At3g12580	At1g50060		At1g26160	At5g47810	At2g16890
	At1g30520			At4g16820					At1g35290	At1g52160	At4g22010	At1g78430					At3g16120	At1g50600		At1g26210	At5g47830	At2g18050
	At1g30820			At4g19690					At1g35550	At1g52300	At4g23150	At1g79800					At3g16130	At1g50700		At1g26400	At5g50170	At2g18250
	At1g31180			At4g22510					At1g35650	At1g53180	At4g23885	At2g02530					At3g19390	At1g51090		At1g26420	At5g55470	At2g18280
	At1g31380			At4g26260					At1g35670	At1g53710	At4g26510	At2g02670					At3g23030	At1g51210		At1g26580	At5g55490	At2g18340
	At1g31710			At4g26770					At1g35790	At1g54120	At4g26760	At2g03350					At3g23930	At1g51750		At1g26665	At5g60680	At2g18440
	At1g32250			At4g27240					At1g36240	At1g54500	At4g28310	At2g03880					At3g25280	At1g52230		At1g27290	At5g61410	At2g19310
	At1g32580			At4g28420					At1g38131	At1g54780	At4g30800	At2g04980					At3g25810	At1g52830		At1g27840	At5g63190	At2g19350
	At1g32920			At4g29060					At1g43230	At1g55120	At4g31500	At2g05370					At3g26230	At1g53020		At1g27960	At5g64260	At2g19450
	At1g32930			At4g31320					At1g43760	At1g55915	At4g33220	At2g05510					At3g26470	At1g53360		At1g28100	At5g64510	At2g20260
	At1g32980			At4g33990					At1g43790	At1g56210	At4g34260	At2g05820					At3g26690	At1g53560		At1g28140	At5g66110	At2g20740
	At1g33240			At4g36210					At1g43910	At1g56500	At4g36180	At2g05980					At3g27510	At1g54070		At1g28200	AtCg00440	At2g22240
	At1g33600			At5g02940					At1g44910	At1g56690	At4g36880	At2g07430					At3g28290	At1g54470		At1g28640	AtCg00550	At2g22390
	At1g33940			At5g04290					At1g44930	At1g57590	At4g37400	At2g07671					At3g28400	At1g54970		At1g29760	AtCg00570	At2g26150
	At1g34010			At5g04560					At1g45090	At1g59640	At4g37410	At2g07672					At3g28740	At1g55390		At1g30070		At2g28400
	At1g34110			At5g07780					At1g47128	At1g60950	At4g39940	At2g07739					At3g28810	At1g55440		At1g30100		At2g28710
	At1g34245			At5g11410					At1g47250	At1g60960	At4g39950	At2g10340					At3g44420	At1g55450		At1g30260		At2g29340
	At1g35290			At5g13080					At1g47960	At1g62410	At5g03650	At2g10380					At3g45530	At1g56320		At1g30700		At2g30140
	At1g35550			At5g17130					At1g49245	At1g62750	At5g05290	At2g11110					At3g48720	At1g57550		At1g30840		At2g30350
	At1g35650			At5g19250					At1g51170	At1g63320	At5g08110	At2g11220					At3g49520	At1g57650		At1g31170		At2g31955
	At1g35670			At5g19580					At1g51280	At1g63660	At5g14920	At2g11690					At3g49530	At1g58270		At1g31280		At2g32090
	At1g35790			At5g22920					At1g51650	At1g64530	At5g15350	At2g13790					At3g50320	At1g60010		At1g31330		At2g32120
	At1g36240			At5g25440					At1g52060	At1g64880	At5g15580	At2g14550					At3g50650	At1g60730		At1g32080		At2g32150
	At1g38131			At5g25510					At1g52360	At1g65120	At5g19520	At2g14660					At3g51920	At1g61210		At1g32170		At2g32640
	At1g43230			At5g25880					At1g52730	At1g66100	At5g20950	At2g15110					At3g52620	At1g61920		At1g32230		At2g34430
	At1g43760			At5g25910					At1g53030	At1g66140	At5g25460	At2g15200					At3g53990	At1g62100		At1g32400		At2g35760
	At1g43780			At5g28440					At1g53260	At1g66250	At5g28060	At2g15470					At3g55980	At1g62280		At1g32940		At2g36370
	At1g43790			At5g28680					At1g53300	At1g67360	At5g39080	At2g16270					At3g56200	At1g63300		At1g33055		At2g37480
	At1g43910			At5g35310					At1g53350	At1g67500	At5g39210	At2g16340					At3g56540	At1g63350		At1g33490		At2g38800
	At1g44910			At5g35450					At1g53580	At1g67830	At5g40650	At2g17170					At3g58650	At1g63720		At1g33700		At2g39010
	At1g44930			At5g39580					At1g53860	At1g68990	At5g44460	At2g17580					At3g62710	At1g63820		At1g34180		At2g39210
	At1g45090			At5g40200					At1g53920	At1g69420	At5g44700	At2g17610					At3g63040	At1g64140		At1g34355		At2g39580
	At1g47250			At5g40350					At1g54010	At1g69440	At5g45650	At2g17960					At4g00680	At1g64930		At1g34370		At2g41070
	At1g47670			At5g45240					At1g54020	At1g69526	At5g46700	At2g18020					At4g00750	At1g65240		At1g35190		At2g43210
	At1g47840			At5g47000					At1g55760	At1g69600	At5g48360	At2g18620					At4g07580	At1g65850		At1g36070		At2g43580
	At1g47960			At5g47270					At1g60090	At1g70370	At5g49160	At2g19170					At4g07880	At1g66450		At1g36130		At2g43590
	At1g49245			At5g47500					At1g60160	At1g70550	At5g49770	At2g19370					At4g08130	At1g66630		At1g43130		At2g44260
	At1g51060			At5g49360					At1g60590	At1g70950	At5g51560	At2g19630					At4g09100	At1g66690		At1g43870		At2g45040
	At1g51170			At5g49370					At1g60800	At1g71210	At5g53290	At2g19700					At4g09620	At1g66800		At1g44180		At2g45290
	At1g51280			At5g50030					At1g60810	At1g71440	At5g56580	At2g20100					At4g10955	At1g67070		At1g44446		At2g45510
	At1g51650			At5g56700					At1g61800	At1g72320	At5g57180	At2g20150					At4g11570	At1g67470		At1g45145		At2g45600
	At1g52060			At5g57130					At1g61840	At1g72370	At5g57690	At2g20850					At4g11730	At1g67640		At1g47310		At2g46550
	At1g52360			At5g58750					At1g61870	At1g72440	At5g58900	At2g21100					At4g13280	At1g68040		At1g48090		At2g46790
	At1g52730			At5g58960					At1g62500	At1g72500	At5g59130	At2g22480					At4g13810	At1g68290		At1g48100		At2g47890
	At1g53030			At5g60040					At1g62830	At1g72670	At5g59600	At2g23700					At4g16745	At1g68585		At1g48260		At3g01100
	At1g53070			At5g60500					At1g63650	At1g73590	At5g60200	At2g24340					At4g17730	At1g68620		At1g48420		At3g01290
	At1g53260			At5g60910					At1g64190	At1g74030	At5g60890	At2g24350					At4g17785	At1g68690		At1g48430		At3g01400
	At1g53300			At5g62400					At1g64300	At1g74600	At5g61310	At2g24400					At4g18610	At1g68795		At1g48470		At3g01470
	At1g53350			At5g64640					At1g64405	At1g74800	At5g62680	At2g24620					At4g19230	At1g68840		At1g48750		At3g03620
	At1g53580			At5g64790					At1g64490	At1g75130	At5g63140	At2g24780					At4g21320	At1g69100		At1g48780		At3g04720
	At1g53860			At5g65590					At1g64780	At1g75410	At5g63810	At2g24970					At4g21420	At1g69480		At1g48790		At3g05120
	At1g53920			At5g65870					At1g65010	At1g75980	At5g63980	At2g25030					At4g22700	At1g69790		At1g48840		At3g05140
	At1g54010								At1g65110	At1g76120	At5g67070	At2g27060					At4g22753	At1g70760		At1g49780		At3g05640
	At1g54020								At1g65620	At1g76280	At5g67080	At2g30150					At4g24220	At1g70870		At1g50040		At3g06290
	At1g54410								At1g65910	At1g76500	At5g67280	At2g30370					At4g24640	At1g71200		At1g50120		At3g07030
	At1g55200								At1g66000	At1g76890	At5g67510	At2g31380					At4g25000	At1g72430		At1g50740		At3g07150
	At1g55740								At1g66180	At1g77550		At2g31780					At4g26270	At1g72510		At1g52080		At3g07700
	At1g55760								At1g67090	At1g77630		At2g32940					At4g26320	At1g72570		At1g52590		At3g07760
	At1g56700								At1g67240	At1g77720		At2g34780					At4g27140	At1g72610		At1g52870		At3g08970
	At1g60160								At1g67270	At1g77750		At2g35570					At4g27390	At1g73120		At1g52920		At3g09600
	At1g60590								At1g67480	At1g77990		At2g35600					At4g27410	At1g74000		At1g53540		At3g10550
	At1g60800								At1g68060	At1g78100		At2g36750					At4g28410	At1g74710		At1g54040		At3g11420
	At1g60810								At1g68360	At1g78170		At2g37000					At4g30540	At1g74780		At1g54130		At3g12320
	At1g61800								At1g68680	At1g78410		At2g37560					At4g30570	At1g75170		At1g54290		At3g12360
	At1g61840								At1g68795	At1g78450		At2g37585					At4g32910	At1g75440		At1g54710		At3g12955
	At1g61870								At1g68810	At1g78470		At2g37880					At4g33390	At1g76020		At1g55020		At3g13310
	At1g62500								At1g69490	At1g79150		At2g38090					At4g33940	At1g76030		At1g55090		At3g15070
	At1g62830								At1g69850	At1g79260		At2g38570					At4g35190	At1g76070		At1g55190		At3g15260
	At1g63650								At1g69910	At1g79470		At2g38700					At5g02940	At1g76200		At1g55310		At3g15280
	At1g64190								At1g69970	At1g80080		At2g39180					At5g03555	At1g76650		At1g55530		At3g16770
	At1g64300								At1g70410	At1g80100		At2g39560					At5g04010	At1g76800		At1g55560		At3g20810
	At1g64405								At1g70710	At1g80270		At2g39790					At5g05220	At1g77210		At1g55570		At3g21370
	At1g64450								At1g70895	At1g80370		At2g39850					At5g05280	At1g77330		At1g55640		At3g22500
	At1g64490								At1g71100	At1g80480		At2g40130					At5g05940	At1g78530		At1g55850		At3g22750
	At1g64780								At1g71880	At1g80530		At2g40150					At5g09780	At1g78680		At1g56090		At3g24520
	At1g64970								At1g71960	At1g80720		At2g40435					At5g13200	At1g78740		At1g56170		At3g26100
	At1g65010								At1g72570	At2g01290		At2g40740					At5g14470	At1g78840		At1g56280		At3g26510
	At1g65110								At1g73120	At2g01720		At2g40750					At5g14980	At1g78995		At1g59860		At3g26580
	At1g65620								At1g73220	At2g02130		At2g43860					At5g17030	At1g79450		At1g60140		At3g26790
	At1g65910								At1g73570	At2g02200		At2g44540					At5g17260	At1g80245		At1g60740		At3g27110
	At1g66000								At1g74500	At2g02540		At2g44630					At5g18270	At1g80670		At1g61500		At3g27870
	At1g66180								At1g74670	At2g03410		At2g44690					At5g18340	At1g80840		At1g61820		At3g30720
	At1g66350								At1g74730	At2g04070		At2g45630					At5g18760	At2g01220		At1g62300		At3g30775
	At1g67090								At1g74750	At2g04100		At2g46780					At5g19260	At2g01300		At1g62380		At3g42460
	At1g67240								At1g74810	At2g04280		At2g47120					At5g23020	At2g01460		At1g62810		At3g42790
	At1g67270								At1g75390	At2g04860		At2g47220					At5g23210	At2g01530		At1g63120		At3g45410
	At1g67480								At1g75780	At2g05500		At2g47430					At5g23220	At2g02180		At1g63800		At3g45640
	At1g68060								At1g75840	At2g06490		At3g01580					At5g23610	At2g02590		At1g64230		At3g45770
	At1g68360								At1g76160	At2g07170		At3g01810					At5g24120	At2g02720		At1g64330		At3g48580
	At1g68560								At1g76620	At2g07721		At3g03130					At5g24530	At2g03530		At1g65500		At3g51510
	At1g68590								At1g77580	At2g10500		At3g03220					At5g24930	At2g04560		At1g65690		At3g52340
	At1g68680								At1g77740	At2g12350		At3g03290					At5g25450	At2g04600		At1g66130		At3g53040
	At1g68795								At1g78290	At2g12980		At3g03700					At5g25840	At2g05600		At1g66200		At3g54500
	At1g68810								At1g78670	At2g13930		At3g04570					At5g27190	At2g05810		At1g66500		At3g54890
	At1g69530								At1g79110	At2g14100		At3g04660					At5g27610	At2g05870		At1g67280		At3g58450
	At1g69770								At1g79920	At2g15150		At3g04690					At5g28580	At2g05900		At1g67300		At3g59350
	At1g69850								At1g80340	At2g15490		At3g09640					At5g29000	At2g07070		At1g67310		At3g59940
	At1g69910								At1g80460	At2g15940		At3g09810					At5g32570	At2g07230		At1g67820		At3g61470
	At1g69970								At1g80640	At2g16230		At3g09860					At5g34895	At2g07670		At1g68010		At3g62680
	At1g70230								At2g01390	At2g16280		At3g10120					At5g35480	At2g07683		At1g68150		At4g00220
	At1g70280								At2g02980	At2g16390		At3g10880					At5g36150	At2g07696		At1g68220		At4g01410
	At1g70410								At2g03240	At2g16430		At3g11850					At5g36160	At2g07736		At1g68660		At4g01970
	At1g70710								At2g03420	At2g17230		At3g12090					At5g36710	At2g10450		At1g68670		At4g02690
	At1g70895								At2g03630	At2g17420		At3g12470					At5g37260	At2g11370		At1g69170		At4g02920
	At1g70940								At2g03720	At2g17560		At3g12685					At5g38770	At2g11930		At1g69260		At4g03030
	At1g71100								At2g03760	At2g18040		At3g12840					At5g40260	At2g12290		At1g69295		At4g03510
	At1g71850								At2g04025	At2g18160		At3g13445					At5g41450	At2g12420		At1g69410		At4g03560
	At1g71880								At2g05390	At2g18330		At3g13760					At5g44390	At2g13730		At1g69870		At4g03960
	At1g71960								At2g05870	At2g18990		At3g14460					At5g44790	At2g13970		At1g69930		At4g05180
	At1g72570								At2g05900	At2g19670		At3g14510					At5g46500	At2g14010		At1g70160		At4g10340
	At1g72940								At2g06520	At2g20720		At3g14580					At5g47150	At2g14210		At1g70300		At4g10440
	At1g73177								At2g06850	At2g21655		At3g15130					At5g47220	At2g14960		At1g70670		At4g11310
	At1g73220								At2g06925	At2g21870		At3g15170					At5g47610	At2g14980		At1g70720		At4g12280
	At1g73570								At2g07675	At2g22430		At3g16680					At5g48000	At2g15040		At1g70790		At4g12800
	At1g73620								At2g07690	At2g22870		At3g18630					At5g48530	At2g15320		At1g70985		At4g13180
	At1g74500								At2g10400	At2g23930		At3g19050					At5g49590	At2g15380		At1g71280		At4g13290
	At1g74670								At2g11890	At2g23950		At3g20190					At5g52120	At2g15920		At1g71330		At4g13530
	At1g74730								At2g12150	At2g24790		At3g20200					At5g55350	At2g16110		At1g72650		At4g16520
	At1g74750								At2g12290	At2g26330		At3g20220					At5g56080	At2g16210		At1g72680		At4g16620
	At1g74810								At2g13070	At2g26440		At3g20260					At5g56100	At2g16810		At1g72700		At4g17170
	At1g75390								At2g13230	At2g26900		At3g20740					At5g56700	At2g17090		At1g72770		At4g17940
	At1g75780								At2g13650	At2g26910		At3g20790					At5g59340	At2g17770		At1g73010		At4g19880
	At1g75840								At2g13950	At2g27040		At3g21400					At5g59800	At2g17850		At1g73500		At4g20830
	At1g76160								At2g14110	At2g27590		At3g21440					At5g59990	At2g17910		At1g74010		At4g21350
	At1g76620								At2g14890	At2g27840		At3g21850					At5g62320	At2g17950		At1g74200		At4g21580
	At1g76790								At2g16500	At2g27970		At3g22350					At5g64980	At2g17960		At1g74310		At4g23400
	At1g77580								At2g16850	At2g28305		At3g22770					At5g65280	At2g18540		At1g74410		At4g23670
	At1g77740								At2g16860	At2g28790		At3g23650					At5g66400	At2g18820		At1g75160		At4g23990
	At1g78060								At2g17240	At2g29560		At3g24510					AtCg00380	At2g18980		At1g75280		At4g24990
	At1g79110								At2g17550	At2g30860		At3g25640					AtCg00520	At2g21460		At1g75540		At4g25200
	At1g79920								At2g17710	At2g30970		At3g26010					AtCg00530	At2g21510		At1g75760		At4g25640
	At1g80130								At2g17880	At2g31060		At3g26760					AtCg00540	At2g21900		At1g76080		At4g25700
	At1g80340								At2g18230	At2g31270		At3g26840					AtCg00580	At2g22040		At1g76100		At4g26010
	At1g80460								At2g18400	At2g31570		At3g27640					AtCg00640	At2g22340		At1g76580		At4g26050
	At1g80640								At2g18450	At2g32220		At3g27730					AtCg00740	At2g23330		At1g76600		At4g27440
	At2g01390								At2g18740	At2g32630		At3g28310					AtCg00750	At2g24850		At1g76900		At4g27460
	At2g01630								At2g19460	At2g33180		At3g30150					AtCg00760	At2g24980		At1g76930		At4g27780
	At2g02980								At2g19590	At2g33690		At3g30190					AtCg01090	At2g25310		At1g76970		At4g27990
	At2g03090								At2g19660	At2g34050		At3g30350					AtMg00320	At2g25540		At1g77370		At4g28390
	At2g03420								At2g19680	At2g34140		At3g30450					AtMg00690	At2g25625		At1g77480		At4g29780
	At2g03630								At2g19830	At2g34650		At3g30530						At2g25810		At1g77920		At4g29820
	At2g03720								At2g20140	At2g34720		At3g30750						At2g25820		At1g78010		At4g30270
	At2g03760								At2g20380	At2g35170		At3g30845						At2g26070		At1g78460		At4g30550
	At2g04025								At2g20750	At2g35500		At3g31330						At2g26410		At1g78600		At4g32960
	At2g05390								At2g20760	At2g35715		At3g31910						At2g26420		At1g78820		At4g33980
	At2g05790								At2g21260	At2g36145		At3g32020						At2g26760		At1g79440		At4g34480
	At2g05870								At2g22170	At2g36200		At3g32040						At2g26810		At1g79880		At4g34890
	At2g05900								At2g22320	At2g36230		At3g32080						At2g27240		At1g80010		At4g35240
	At2g06520								At2g22770	At2g36400		At3g42570						At2g27940		At1g80090		At4g35770
	At2g06850								At2g23410	At2g36470		At3g42590						At2g28700		At1g80180		At4g35780
	At2g06925								At2g23430	At2g36620		At3g42710						At2g28970		At1g80570		At4g36010
	At2g07675								At2g23510	At2g36990		At3g42770						At2g29220		At1g80760		At4g36900
	At2g07690								At2g23900	At2g37080		At3g43140						At2g29370		At2g01190		At4g36980
	At2g10400								At2g24150	At2g37190		At3g43600						At2g29470		At2g01400		At4g37260
	At2g11890								At2g24240	At2g37660		At3g43950						At2g29750		At2g01450		At4g38380
	At2g12150								At2g24270	At2g38050		At3g43960						At2g30300		At2g01550		At5g01990
	At2g12290								At2g24280	At2g38280		At3g44950						At2g30500		At2g01810		At5g02230
	At2g13070								At2g24300	At2g38830		At3g44980						At2g30540		At2g02080		At5g03380
	At2g13230								At2g26580	At2g39230		At3g45610						At2g30900		At2g02120		At5g04000
	At2g13650								At2g27030	At2g39700		At3g45680						At2g30930		At2g02230		At5g04170
	At2g13950								At2g27300	At2g39960		At3g45710						At2g31120		At2g02390		At5g06330
	At2g14110								At2g27470	At2g40780		At3g45810						At2g31460		At2g02990		At5g06839
	At2g14460								At2g27800	At2g41370		At3g46380						At2g32300		At2g03140		At5g07360
	At2g14470								At2g27860	At2g41540		At3g46580						At2g33240		At2g03280		At5g07440
	At2g14890								At2g27920	At2g41820		At3g47170						At2g33310		At2g03330		At5g07680
	At2g15090								At2g28080	At2g41950		At3g47260						At2g33360		At2g03810		At5g08220
	At2g16370								At2g28360	At2g42050		At3g49260						At2g33480		At2g04050		At5g10190
	At2g16440								At2g28510	At2g42740		At3g49900						At2g34090		At2g04240		At5g10650
	At2g16500								At2g28840	At2g43050		At3g51480						At2g34360		At2g04350		At5g10695
	At2g16580								At2g29660	At2g43460		At3g51560						At2g34600		At2g04900		At5g10740
	At2g16850								At2g29670	At2g43890		At3g52720						At2g34890		At2g04940		At5g11600
	At2g16860								At2g29980	At2g44510		At3g53290						At2g35075		At2g05380		At5g11680
	At2g17240								At2g32240	At2g44650		At3g53600						At2g35585		At2g05850		At5g12030
	At2g17550								At2g32380	At2g45010		At3g54580						At2g35730		At2g07705		At5g13240
	At2g17630								At2g32560	At2g45160		At3g55690						At2g35930		At2g07720		At5g16730
	At2g17710								At2g32720	At2g45860		At3g56260						At2g36550		At2g14740		At5g18040
	At2g17880								At2g32790	At2g46420		At3g56490						At2g36680		At2g15340		At5g18630
	At2g18230								At2g33330	At2g47780		At3g57070						At2g36710		At2g15480		At5g21170
	At2g18400								At2g33610	At3g01410		At3g57830						At2g36830		At2g15560		At5g22460
	At2g18450								At2g34020	At3g01430		At3g57930						At2g37180		At2g15870		At5g22470
	At2g18650								At2g34150	At3g01540		At3g57970						At2g37280		At2g15960		At5g23380
	At2g18740								At2g34290	At3g02080		At3g58070						At2g37700		At2g16700		At5g24380
	At2g19460								At2g34430	At3g02320		At3g58120						At2g37900		At2g16730		At5g25180
	At2g19590								At2g35190	At3g02790		At3g59550						At2g38470		At2g17520		At5g25770
	At2g19660								At2g35635	At3g03110		At3g60110						At2g38905		At2g17640		At5g26040
	At2g19680								At2g35733	At3g03640		At3g66656						At2g39380		At2g17820		At5g27350
	At2g19830								At2g35880	At3g03770		At4g00020						At2g39510		At2g18680		At5g28110
	At2g20140								At2g36070	At3g04020		At4g00510						At2g41100		At2g18700		At5g35100
	At2g20380								At2g36880	At3g04230		At4g01910						At2g41180		At2g19190		At5g35200
	At2g20480								At2g37250	At3g04260		At4g02130						At2g41230		At2g19930		At5g35630
	At2g20515								At2g37460	At3g04550		At4g03360						At2g41660		At2g20130		At5g35660
	At2g20610								At2g37550	At3g04600		At4g03790						At2g41690		At2g21185		At5g37070
	At2g20750								At2g37630	At3g04650		At4g03900						At2g41970		At2g21385		At5g37130
	At2g20760								At2g38120	At3g04760		At4g04150						At2g42540		At2g21410		At5g38170
	At2g21260								At2g38240	At3g04800		At4g04170						At2g42900		At2g21490		At5g39100
	At2g21790								At2g38400	At3g04980		At4g05190						At2g43010		At2g21820		At5g40730
	At2g22170								At2g38860	At3g05000		At4g07360						At2g43270		At2g22470		At5g40970
	At2g22320								At2g39070	At3g05180		At4g07490						At2g43290		At2g22570		At5g41080
	At2g22330								At2g39250	At3g05560		At4g07700						At2g43420		At2g22830		At5g42690
	At2g22420								At2g39420	At3g05690		At4g07760						At2g43880		At2g23110		At5g44860
	At2g22770								At2g39650	At3g05790		At4g07890						At2g44000		At2g23120		At5g48180
	At2g22900								At2g39705	At3g06030		At4g08000						At2g44080		At2g23590		At5g48900
	At2g23050								At2g39900	At3g06590		At4g08970						At2g44800		At2g23810		At5g50360
	At2g23410								At2g40080	At3g06990		At4g09160						At2g45580		At2g23980		At5g52310
	At2g23430								At2g40330	At3g07110		At4g09290						At2g45620		At2g24100		At5g52550
	At2g23510								At2g40590	At3g07130		At4g09320						At2g45800		At2g24260		At5g52570
	At2g23900								At2g40610	At3g07140		At4g09510						At2g46030		At2g24420		At5g52590
	At2g24150								At2g40960	At3g07230		At4g10410						At2g46080		At2g24660		At5g54070
	At2g24240								At2g41050	At3g07470		At4g10640						At2g46400		At2g25300		At5g54170
	At2g24270								At2g41110	At3g08570		At4g11900						At2g47050		At2g25350		At5g54270
	At2g24300								At2g41120	At3g08920		At4g12500						At2g47540		At2g25370		At5g54290
	At2g26250								At2g41420	At3g09160		At4g13380						At2g47550		At2g25520		At5g55750
	At2g26580								At2g41470	At3g09270		At4g14490						At3g01010		At2g25850		At5g55970
	At2g26700								At2g41560	At3g09430		At4g15160						At3g01390		At2g26210		At5g56140
	At2g27030								At2g41650	At3g10090		At4g15760						At3g02040		At2g26350		At5g57260
	At2g27190								At2g41740	At3g10180		At4g15810						At3g02840		At2g26560		At5g57790
	At2g27230								At2g41900	At3g10260		At4g15960						At3g03000		At2g26790		At5g57840
	At2g27300								At2g42870	At3g10610		At4g16000						At3g03830		At2g27090		At5g58350
	At2g27470								At2g43380	At3g10630		At4g16960						At3g04000		At2g27270		At5g58650
	At2g27690								At2g43580	At3g12190		At4g17240						At3g04030		At2g27350		At5g59530
	At2g27800								At2g44160	At3g12390		At4g17740						At3g04060		At2g27580		At5g59820
	At2g27860								At2g44460	At3g12600		At4g19260						At3g04170		At2g27680		At5g60760
	At2g27920								At2g45050	At3g12770		At4g19510						At3g04190		At2g28120		At5g61510
	At2g28080								At2g45080	At3g13170		At4g20200						At3g04360		At2g29380		At5g61590
	At2g28310								At2g45180	At3g13860		At4g20390						At3g05370		At2g29420		At5g62520
	At2g28360								At2g45190	At3g14080		At4g20490						At3g06260		At2g29500		At5g63030
	At2g28740								At2g45310	At3g14210		At4g20760						At3g06640		At2g30490		At5g65550
	At2g28840								At2g45340	At3g14240		At4g21200						At3g06890		At2g30550		At5g67480
	At2g29550								At2g45790	At3g14370		At4g21270						At3g07870		At2g30630
	At2g29660								At2g46170	At3g14840		At4g21510						At3g08870		At2g31350
	At2g29670								At2g46330	At3g14850		At4g21590						At3g09470		At2g31980
	At2g29980								At2g46880	At3g15010		At4g21950						At3g09910		At2g32000
	At2g32240								At2g47440	At3g15095		At4g22060						At3g09980		At2g32210
	At2g32380								At2g47930	At3g15200		At4g22110						At3g10250		At2g32700
	At2g32560								At3g01390	At3g15230		At4g22212						At3g10660		At2g33520
	At2g32720								At3g02050	At3g15240		At4g22460						At3g11440		At2g33570
	At2g32790								At3g02180	At3g15350		At4g22500						At3g12280		At2g33590
	At2g33330								At3g02200	At3g15357		At4g23220						At3g12780		At2g33740
	At2g33610								At3g02870	At3g16080		At4g24180						At3g12820		At2g33770
	At2g34020								At3g02900	At3g16290		At4g25120						At3g13175		At2g34410
	At2g34150								At3g03780	At3g16870		At4g25160						At3g13220		At2g34740
	At2g34290								At3g03910	At3g16930		At4g25380						At3g13390		At2g34770
	At2g34430								At3g04080	At3g17160		At4g25440						At3g13680		At2g34980
	At2g34680								At3g04120	At3g17350		At4g26330						At3g13950		At2g35050
	At2g35190								At3g04420	At3g17360		At4g26660						At3g14160		At2g35370
	At2g35635								At3g04810	At3g18090		At4g27660						At3g14560		At2g35510
	At2g35733								At3g05060	At3g18280		At4g27840						At3g14630		At2g35540
	At2g35880								At3g05230	At3g18760		At4g28130						At3g15970		At2g35680
	At2g36070								At3g05710	At3g19300		At4g28230						At3g16140		At2g35910
	At2g36880								At3g05900	At3g19590		At4g28520						At3g16240		At2g35970
	At2g37250								At3g05910	At3g19720		At4g29370						At3g16857		At2g36020
	At2g37460								At3g06130	At3g20160		At4g29570						At3g17140		At2g36270
	At2g37550								At3g06300	At3g20240		At4g30540						At3g17980		At2g36490
	At2g37620								At3g06480	At3g20670		At4g30970						At3g18400		At2g36640
	At2g37630								At3g06650	At3g20820		At4g31230						At3g18650		At2g36970
	At2g37640								At3g07320	At3g21300		At4g31320						At3g19270		At2g37670
	At2g38240								At3g07390	At3g21750		At4g34440						At3g19420		At2g37840
	At2g38400								At3g07730	At3g22230		At4g34760						At3g19580		At2g38330
	At2g38720								At3g08600	At3g22420		At4g34770						At3g19680		At2g38340
	At2g38810								At3g08730	At3g22760		At4g35120						At3g19710		At2g38410
	At2g38860								At3g09440	At3g22790		At4g35200						At3g19860		At2g38465
	At2g39070								At3g09700	At3g23160		At4g35700						At3g20340		At2g39340
	At2g39250								At3g09780	At3g23390		At4g36655						At3g20530		At2g39400
	At2g39420								At3g09790	At3g24440		At4g36740						At3g20910		At2g39550
	At2g39650								At3g09980	At3g24495		At4g37650						At3g21240		At2g40000
	At2g39705								At3g10370	At3g24630		At4g37850						At3g21260		At2g40110
	At2g39890								At3g10525	At3g24830		At4g38300						At3g21600		At2g40420
	At2g39900								At3g10960	At3g25090		At4g39790						At3g22240		At2g40830
	At2g40080								At3g11120	At3g25470		At4g40000						At3g22850		At2g40990
	At2g40220								At3g11150	At3g25530		At5g01840						At3g23150		At2g41260
	At2g40330								At3g11170	At3g25580		At5g01970						At3g23230		At2g41410
	At2g40590								At3g11280	At3g25710		At5g02180						At3g23250		At2g41550
	At2g40610								At3g12930	At3g25830		At5g02310						At3g23350		At2g42000
	At2g40960								At3g13680	At3g25870		At5g03150						At3g23450		At2g42150
	At2g41050								At3g13750	At3g25900		At5g03680						At3g23470		At2g42490
	At2g41110								At3g14310	At3g25940		At5g03920						At3g23810		At2g42560
	At2g41120								At3g14395	At3g27850		At5g03980						At3g24400		At2g42630
	At2g41420								At3g14415	At3g28950		At5g04230						At3g24750		At2g42880
	At2g41470								At3g14670	At3g29230		At5g04390						At3g25250		At2g42980
	At2g41560								At3g15352	At3g29787		At5g04650						At3g25950		At2g43400
	At2g41650								At3g15690	At3g42170		At5g05160						At3g26010		At2g43430
	At2g41740								At3g15940	At3g42950		At5g05180						At3g26110		At2g43510
	At2g41900								At3g15950	At3g43210		At5g05430						At3g26450		At2g43520
	At2g42870								At3g16150	At3g43590		At5g05510						At3g26620		At2g43620
	At2g43380								At3g16430	At3g43970		At5g07040						At3g27690		At2g43950
	At2g43580								At3g16490	At3g45430		At5g07910						At3g28430		At2g44370
	At2g43800								At3g16600	At3g45600		At5g08050						At3g28750		At2g44530
	At2g44160								At3g17060	At3g46130		At5g08460						At3g29240		At2g44750
	At2g44460								At3g17390	At3g46430		At5g10520						At3g30480		At2g44790
	At2g45050								At3g17620	At3g46830		At5g11210						At3g32270		At2g44900
	At2g45080								At3g17840	At3g47220		At5g13610						At3g42140		At2g45170
	At2g45180								At3g18300	At3g47430		At5g13620						At3g42640		At2g45820
	At2g45190								At3g19140	At3g48210		At5g13960						At3g42830		At2g45910
	At2g45310								At3g19360	At3g48460		At5g14000						At3g42970		At2g46250
	At2g45340								At3g19510	At3g48930		At5g14770						At3g43060		At2g46260
	At2g45470								At3g19820	At3g49470		At5g15050						At3g43130		At2g46270
	At2g45790								At3g20110	At3g49710		At5g15250						At3g43320		At2g46590
	At2g46170								At3g21250	At3g49910		At5g16590						At3g43390		At2g46660
	At2g46330								At3g22120	At3g50230		At5g16640						At3g43730		At2g46690
	At2g46650								At3g22210	At3g50340		At5g16790						At3g45070		At2g46950
	At2g46880								At3g22880	At3g50530		At5g16950						At3g45480		At2g47040
	At2g47390								At3g23060	At3g51320		At5g17480						At3g45720		At2g47750
	At2g47930								At3g23085	At3g51420		At5g18180						At3g45810		At2g47770
	At3g01390								At3g23240	At3g52890		At5g18220						At3g46660		At3g01200
	At3g02050								At3g23410	At3g53150		At5g18810						At3g46670		At3g01240
	At3g02110								At3g23430	At3g53730		At5g18990						At3g47250		At3g01490
	At3g02180								At3g23550	At3g53800		At5g19730						At3g47470		At3g01620
	At3g02200								At3g23800	At3g53900		At5g19810						At3g47640		At3g01650
	At3g02900								At3g23820	At3g54630		At5g22570						At3g48740		At3g01700
	At3g03780								At3g24050	At3g54640		At5g22980						At3g48920		At3g01770
	At3g03910								At3g24080	At3g54750		At5g23430						At3g48940		At3g02250
	At3g04080								At3g24660	At3g54820		At5g23730						At3g49190		At3g02310
	At3g04120								At3g25050	At3g54980		At5g24110						At3g49300		At3g02770
	At3g04420								At3g25290	At3g55010		At5g24330						At3g49590		At3g02850
	At3g04630								At3g26125	At3g55930		At5g25420						At3g50250		At3g02875
	At3g04770								At3g26810	At3g56090		At5g26070						At3g50260		At3g02990
	At3g04810								At3g27050	At3g56340		At5g26220						At3g50290		At3g03230
	At3g05060								At3g27160	At3g56910		At5g27020						At3g50570		At3g03490
	At3g05130								At3g27380	At3g57220		At5g27190						At3g50950		At3g03790
	At3g05230								At3g27490	At3g57630		At5g27330						At3g52110		At3g03890
	At3g05710								At3g28150	At3g57790		At5g30380						At3g52400		At3g04700
	At3g05900								At3g28180	At3g59130		At5g30520						At3g53070		At3g04870
	At3g05910								At3g28345	At3g60450		At5g35070						At3g53620		At3g05600
	At3g06130								At3g28500	At3g60770		At5g35140						At3g53670		At3g06170
	At3g06300								At3g29190	At3g61220		At5g36670						At3g54590		At3g06380
	At3g06480								At3g29320	At3g61550		At5g37020						At3g56240		At3g06420
	At3g06650								At3g29350	At3g62000		At5g37080						At3g56660		At3g06780
	At3g07320								At3g30180	At3g62390		At5g37570						At3g56670		At3g06840
	At3g07390								At3g42190	At3g62720		At5g37770						At3g57850		At3g07100
	At3g07730								At3g42310	At3g62810		At5g38110						At3g58550		At3g07340
	At3g08600								At3g42360	At3g62910		At5g38210						At3g59340		At3g07350
	At3g08730								At3g42580	At3g63120		At5g39490						At3g59440		At3g07370
	At3g09260								At3g43480	At3g63130		At5g39910						At3g60760		At3g07560
	At3g09700								At3g43800	At4g00310		At5g39970						At3g61080		At3g07780
	At3g09780								At3g44260	At4g00990		At5g40320						At3g62020		At3g07820
	At3g09790								At3g45490	At4g01880		At5g40430						At3g62170		At3g08510
	At3g09980								At3g46720	At4g02060		At5g40820						At3g62780		At3g08720
	At3g10370								At3g47620	At4g02230		At5g41310						At3g62960		At3g08850
	At3g10520								At3g47800	At4g02390		At5g42360						At4g00230		At3g09350
	At3g10960								At3g48090	At4g02550		At5g42630						At4g00355		At3g09620
	At3g11120								At3g48140	At4g02910		At5g42750						At4g00760		At3g09760
	At3g11150								At3g48565	At4g03100		At5g42955						At4g00920		At3g10030
	At3g11170								At3g48700	At4g03990		At5g43270						At4g01250		At3g10190
	At3g11280								At3g49240	At4g04420		At5g43480						At4g01430		At3g10200
	At3g12610								At3g50050	At4g04660		At5g43750						At4g01480		At3g10420
	At3g12930								At3g50110	At4g04740		At5g44470						At4g01680		At3g10590
	At3g13680								At3g50550	At4g05400		At5g45640						At4g02850		At3g10740
	At3g13750								At3g50660	At4g08150		At5g45810						At4g03050		At3g10980
	At3g14310								At3g51160	At4g08210		At5g45950						At4g03153		At3g11340
	At3g14395								At3g51410	At4g09550		At5g47240						At4g03205		At3g11530
	At3g14415								At3g51720	At4g09880		At5g47440						At4g03490		At3g11600
	At3g14650								At3g51870	At4g09900		At5g47700						At4g03610		At3g11700
	At3g14740								At3g52040	At4g10320		At5g47950						At4g04000		At3g11900
	At3g15352								At3g52470	At4g10480		At5g48280						At4g04480		At3g12400
	At3g15690								At3g52880	At4g10540		At5g48650						At4g04530		At3g12490
	At3g15940								At3g52930	At4g10620		At5g48910						At4g04540		At3g12700
	At3g16150								At3g53080	At4g12630		At5g49240						At4g04650		At3g13210
	At3g16430								At3g53160	At4g12970		At5g49330						At4g04760		At3g13340
	At3g16490								At3g53480	At4g13170		At5g50890						At4g04955		At3g13660
	At3g17060								At3g54400	At4g14180		At5g51310						At4g05110		At3g13662
	At3g17390								At3g54920	At4g14320		At5g51320						At4g07660		At3g13790
	At3g17620								At3g55060	At4g14970		At5g51870						At4g08250		At3g13800
	At3g17790								At3g55170	At4g15000		At5g52000						At4g08400		At3g14050
	At3g17840								At3g55420	At4g15720		At5g52490						At4g08450		At3g14060
	At3g18300								At3g55520	At4g15790		At5g52690						At4g08480		At3g14150
	At3g19140								At3g55740	At4g16120		At5g54460						At4g09010		At3g14430
	At3g19360								At3g56600	At4g16265		At5g55720						At4g09940		At3g14530
	At3g19510								At3g56760	At4g16310		At5g56320						At4g09990		At3g14680
	At3g19820								At3g56940	At4g16390		At5g57310						At4g10120		At3g14710
	At3g19850								At3g57780	At4g17585		At5g57980						At4g11720		At3g15290
	At3g20110								At3g58660	At4g17610		At5g58390						At4g12190		At3g15351
	At3g20370								At3g59400	At4g17720		At5g58840						At4g13150		At3g15630
	At3g21250								At3g59760	At4g17770		At5g59070						At4g13160		At3g15790
	At3g22120								At3g60040	At4g17870		At5g59580						At4g13340		At3g16190
	At3g22210								At3g60380	At4g18290		At5g59670						At4g13410		At3g16230
	At3g22880								At3g60750	At4g18480		At5g60260						At4g13420		At3g16530
	At3g23060								At3g61440	At4g19550		At5g60390						At4g13450		At3g16720
	At3g23085								At3g61580	At4g19580		At5g61190						At4g13980		At3g16850
	At3g23240								At3g62150	At4g20140		At5g64720						At4g13985		At3g16990
	At3g23430								At3g62380	At4g20500		At5g66000						At4g14390		At3g17000
	At3g23550								At3g62400	At4g20890		At5g66390						At4g14650		At3g17470
	At3g23740								At3g62760	At4g20910		AtCg00330						At4g14720		At3g17510
	At3g23800								At3g63200	At4g21070		AtCg00360						At4g14815		At3g17520
	At3g23820								At3g63460	At4g21210		AtCg00600						At4g14930		At3g17810
	At3g24050								At3g66652	At4g21780		AtCg00680						At4g15500		At3g18215
	At3g24080								At4g00010	At4g22250		AtCg00690						At4g15620		At3g18250
	At3g24660								At4g00110	At4g22860		AtCg00700						At4g15750		At3g18710
	At3g25050								At4g00860	At4g22970		AtCg01040						At4g16170		At3g18830
	At3g25290								At4g01270	At4g23650		AtCg01070						At4g16980		At3g19240
	At3g26125								At4g01440	At4g23750		AtCg01080						At4g17215		At3g19290
	At3g26810								At4g01450	At4g23760		AtCg01120						At4g17340		At3g19520
	At3g27050								At4g01610	At4g24030		AtMg00120						At4g17470		At3g19810
	At3g27060								At4g01950	At4g24830		AtMg00580						At4g17710		At3g19910
	At3g27160								At4g02090	At4g24940		AtMg00670						At4g17860		At3g19930
	At3g27380								At4g02240	At4g25370		AtMg00990						At4g18340		At3g20060
	At3g27490								At4g02330	At4g25870		AtMg01000						At4g18350		At3g20540
	At3g28180								At4g02380	At4g25890		AtMg01010						At4g18780		At3g21630
	At3g28345								At4g03570	At4g25960		AtMg01021						At4g18920		At3g21790
	At3g28500								At4g04380	At4g26150								At4g19030		At3g22060
	At3g28860								At4g04710	At4g26230								At4g19095		At3g22460
	At3g29190								At4g05050	At4g26300								At4g19780		At3g22620
	At3g29320								At4g07830	At4g26800								At4g19790		At3g23340
	At3g29350								At4g08685	At4g27010								At4g19840		At3g23400
	At3g30180								At4g09650	At4g27050								At4g20260		At3g23490
	At3g42190								At4g10560	At4g27280								At4g20480		At3g23560
	At3g42310								At4g10790	At4g27600								At4g20820		At3g23920
	At3g42360								At4g10880	At4g28320								At4g20860		At3g24190
	At3g42580								At4g12830	At4g28660								At4g20990		At3g24500
	At3g42670								At4g12910	At4g29100								At4g21230		At3g24740
	At3g43480								At4g13070	At4g29410								At4g21560		At3g25260
	At3g43670								At4g13100	At4g29430								At4g22100		At3g25805
	At3g43720								At4g13150	At4g29510								At4g22470		At3g25910
	At3g43800								At4g13840	At4g29870								At4g22620		At3g26210
	At3g44260								At4g14440	At4g30010								At4g22780		At3g26300
	At3g45090								At4g14680	At4g30020								At4g22920		At3g26740
	At3g45310								At4g15800	At4g30150								At4g22980		At3g26800
	At3g45490								At4g16370	At4g30340								At4g23090		At3g26890
	At3g45930								At4g16410	At4g30610								At4g23190		At3g26950
	At3g46720								At4g17280	At4g30825								At4g23200		At3g27210
	At3g46940								At4g17300	At4g30996								At4g23220		At3g27925
	At3g47620								At4g17600	At4g31805								At4g23600		At3g28715
	At3g47800								At4g17880	At4g33400								At4g23910		At3g29260
	At3g48090								At4g17990	At4g33660								At4g24110		At3g29390
	At3g48140								At4g18010	At4g33990								At4g24120		At3g29575
	At3g48565								At4g18440	At4g34250								At4g24300		At3g29792
	At3g48700								At4g18590	At4g34730								At4g24600		At3g29810
	At3g49240								At4g18750	At4g34750								At4g25220		At3g32360
	At3g50050								At4g20230	At4g35130								At4g25820		At3g43070
	At3g50110								At4g20250	At4g36420								At4g26730		At3g43650
	At3g50200								At4g20270	At4g36660								At4g26950		At3g44190
	At3g50310								At4g21105	At4g36830								At4g27190		At3g45420
	At3g50550								At4g21140	At4g36870								At4g27260		At3g46230
	At3g50630								At4g21850	At4g37040								At4g27435		At3g46500
	At3g50660								At4g21890	At4g37320								At4g28110		At3g47160
	At3g51160								At4g21940	At4g37380								At4g28280		At3g47540
	At3g51410								At4g22960	At4g37430								At4g28290		At3g47630
	At3g51720								At4g23710	At4g37540								At4g28680		At3g47670
	At3g51870								At4g24480	At4g37660								At4g28860		At3g47950
	At3g52040								At4g25260	At4g37910								At4g29180		At3g48190
	At3g52470								At4g25420	At4g37930								At4g29220		At3g48530
	At3g52930								At4g26110	At4g38370								At4g29980		At3g49120
	At3g53080								At4g26790	At4g38890								At4g30080		At3g49490
	At3g53160								At4g26930	At4g39120								At4g30170		At3g49780
	At3g54250								At4g27440	At4g39180								At4g30280		At3g50220
	At3g54400								At4g27700	At4g39190								At4g30320		At3g50880
	At3g54560								At4g27730	At4g39330								At4g31390		At3g51130
	At3g54920								At4g27860	At4g39730								At4g31840		At3g51370
	At3g55060								At4g28050	At4g39860								At4g32080		At3g51430
	At3g55170								At4g28360	At5g01090								At4g32750		At3g51500
	At3g55410								At4g28650	At5g01210								At4g33070		At3g51680
	At3g55420								At4g30160	At5g01230								At4g33280		At3g51730
	At3g55520								At4g30190	At5g01600								At4g33420		At3g51910
	At3g55740								At4g30290	At5g01650								At4g33830		At3g52030
	At3g56370								At4g30330	At5g02100								At4g33900		At3g52230
	At3g56600								At4g30530	At5g02220								At4g33910		At3g53180
	At3g56760								At4g30620	At5g02450								At4g34050		At3g53230
	At3g56940								At4g30810	At5g02820								At4g34138		At3g53400
	At3g57450								At4g30850	At5g03610								At4g34950		At3g53420
	At3g58660								At4g32570	At5g03670								At4g35060		At3g53790
	At3g59400								At4g32640	At5g04320								At4g35150		At3g53950
	At3g59420								At4g33040	At5g04560								At4g35560		At3g54040
	At3g59670								At4g33110	At5g05480								At4g35710		At3g54140
	At3g59760								At4g33870	At5g05490								At4g35750		At3g54420
	At3g60040								At4g33960	At5g05690								At4g35860		At3g54510
	At3g60380								At4g34240	At5g05990								At4g36230		At3g54850
	At3g60750								At4g34490	At5g06000								At4g36430		At3g54860
	At3g61440								At4g34590	At5g06550								At4g36510		At3g55430
	At3g61580								At4g34830	At5g07810								At4g36710		At3g55650
	At3g61820								At4g34980	At5g08060								At4g37010		At3g56140
	At3g62150								At4g35990	At5g08600								At4g37150		At3g57030
	At3g62400								At4g36540	At5g08620								At4g37180		At3g57340
	At3g62760								At4g36800	At5g08640								At4g37800		At3g57690
	At3g63200								At4g36890	At5g09760								At4g38530		At3g57810
	At3g63460								At4g36920	At5g09790								At4g39100		At3g57880
	At3g66652								At4g36930	At5g10390								At4g39720		At3g58670
	At4g00010								At4g37580	At5g10400								At4g40010		At3g58730
	At4g00110								At4g37640	At5g10560								At5g01320		At3g59310
	At4g00820								At4g37670	At5g11510								At5g02210		At3g59580
	At4g00860								At4g38210	At5g11760								At5g02790		At3g59660
	At4g01270								At4g38390	At5g12940								At5g02920		At3g60030
	At4g01440								At4g38660	At5g13090								At5g04140		At3g60140
	At4g01610								At4g38770	At5g13230								At5g04250		At3g60300
	At4g01950								At4g39090	At5g13290								At5g04880		At3g60340
	At4g02090								At4g39150	At5g13400								At5g04960		At3g60730
	At4g02240								At4g39200	At5g13730								At5g05550		At3g61530
	At4g02380								At4g39390	At5g14450								At5g05760		At3g61790
	At4g03210								At4g39840	At5g14580								At5g06630		At3g61870
	At4g03570								At5g01040	At5g14640								At5g06640		At3g61960
	At4g04380								At5g01380	At5g14990								At5g06720		At3g61980
	At4g04710								At5g01480	At5g15200								At5g06740		At3g62150
	At4g04820								At5g02260	At5g15860								At5g07070		At3g62230
	At4g05050								At5g02490	At5g16850								At5g07290		At3g62590
	At4g07830								At5g02570	At5g17990								At5g07480		At3g62700
	At4g08685								At5g02600	At5g18460								At5g07700		At3g62730
	At4g09500								At5g02640	At5g18590								At5g08360		At3g62770
	At4g09650								At5g04740	At5g19510								At5g10100		At3g63080
	At4g10560								At5g05370	At5g19530								At5g10260		At3g63370
	At4g10790								At5g06190	At5g19750								At5g10880		At3g63500
	At4g10880								At5g06600	At5g20290								At5g10930		At4g00040
	At4g12730								At5g06770	At5g20600								At5g12840		At4g00320
	At4g12830								At5g07000	At5g22400								At5g13150		At4g00330
	At4g12880								At5g07200	At5g22500								At5g13170		At4g00335
	At4g12910								At5g07340	At5g22580								At5g13460		At4g00530
	At4g13070								At5g07440	At5g23740								At5g13630		At4g00900
	At4g13100								At5g07870	At5g23900								At5g13750		At4g01050
	At4g13150								At5g08180	At5g24300								At5g13990		At4g01280
	At4g13840								At5g09980	At5g24570								At5g14020		At4g02050
	At4g14130								At5g10020	At5g25490								At5g14130		At4g02440
	At4g14440								At5g10120	At5g25580								At5g14420		At4g02640
	At4g14680								At5g10430	At5g26850								At5g14940		At4g02770
	At4g14960								At5g11000	At5g26860								At5g15510		At4g03440
	At4g15800								At5g11160	At5g27620								At5g16180		At4g04340
	At4g16140								At5g11300	At5g29010								At5g16540		At4g04770
	At4g16370								At5g11420	At5g35280								At5g16980		At4g04800
	At4g16410								At5g11740	At5g35770								At5g17330		At4g04870
	At4g17280								At5g12250	At5g38520								At5g17570		At4g05000
	At4g17300								At5g12440	At5g38690								At5g17820		At4g05070
	At4g17480								At5g12950	At5g39430								At5g18670		At4g05150
	At4g17600								At5g13490	At5g40200								At5g18930		At4g07390
	At4g17880								At5g13710	At5g41460								At5g19040		At4g08170
	At4g17990								At5g13790	At5g42270								At5g19410		At4g08850
	At4g18010								At5g13870	At5g42620								At5g20150		At4g08870
	At4g18440								At5g14020	At5g43910								At5g20460		At4g09150
	At4g18590								At5g14040	At5g44620								At5g20510		At4g09830
	At4g18750								At5g14740	At5g45940								At5g20630		At4g10100
	At4g19120								At5g15010	At5g46580								At5g20820		At4g10250
	At4g19130								At5g15150	At5g46790								At5g20830		At4g10920
	At4g20250								At5g15320	At5g46920								At5g21100		At4g10960
	At4g20270								At5g15770	At5g47380								At5g22410		At4g11280
	At4g21105								At5g15980	At5g47630								At5g23590		At4g11670
	At4g21140								At5g16440	At5g49170								At5g23660		At4g11960
	At4g21850								At5g17160	At5g49470								At5g23680		At4g12250
	At4g21890								At5g17220	At5g49550								At5g24316		At4g12530
	At4g21940								At5g17630	At5g49560								At5g24655		At4g12550
	At4g22010								At5g18920	At5g49590								At5g24710		At4g13030
	At4g22560								At5g19090	At5g49910								At5g24780		At4g13130
	At4g22960								At5g19270	At5g49960								At5g25120		At4g13200
	At4g23150								At5g19700	At5g50880								At5g25430		At4g13360
	At4g23710								At5g20000	At5g51220								At5g25540		At4g13630
	At4g23885								At5g20110	At5g51750								At5g25610		At4g14480
	At4g24480								At5g20250	At5g51910								At5g25640		At4g14630
	At4g25260								At5g20400	At5g52780								At5g26190		At4g15180
	At4g25420								At5g22740	At5g53560								At5g26350		At4g15380
	At4g26110								At5g22890	At5g53880								At5g26700		At4g15440
	At4g26510								At5g23420	At5g54890								At5g27160		At4g15470
	At4g26790								At5g23760	At5g55610								At5g27170		At4g15610
	At4g26930								At5g25190	At5g55920								At5g27900		At4g16160
	At4g27440								At5g26280	At5g56630								At5g27980		At4g16190
	At4g27700								At5g26731	At5g56940								At5g28130		At4g16330
	At4g27730								At5g27430	At5g57090								At5g28200		At4g16640
	At4g27860								At5g27450	At5g57600								At5g28400		At4g16680
	At4g28050								At5g27820	At5g58230								At5g28590		At4g16740
	At4g28310								At5g27890	At5g58480								At5g29020		At4g17420
	At4g28360								At5g28370	At5g58600								At5g29090		At4g17510
	At4g28650								At5g28510	At5g58750								At5g35190		At4g18210
	At4g30160								At5g34460	At5g59030								At5g35870		At4g18280
	At4g30190								At5g34940	At5g59160								At5g36700		At4g18490
	At4g30290								At5g35900	At5g59690								At5g36910		At4g18530
	At4g30330								At5g36190	At5g59870								At5g37150		At4g18650
	At4g30530								At5g36650	At5g59910								At5g37490		At4g18910
	At4g30620								At5g36890	At5g60770								At5g38160		At4g18930
	At4g30800								At5g37480	At5g61040								At5g38580		At4g18950
	At4g30810								At5g37600	At5g61160								At5g38670		At4g18975
	At4g30850								At5g38100	At5g61170								At5g38900		At4g19050
	At4g32460								At5g38480	At5g62350								At5g39380		At4g19810
	At4g32570								At5g39320	At5g62440								At5g39880		At4g19860
	At4g32640								At5g39820	At5g62710								At5g39930		At4g20070
	At4g33040								At5g40830	At5g64490								At5g40060		At4g20330
	At4g33110								At5g42060	At5g64580								At5g40100		At4g21020
	At4g33220								At5g42100	At5g64620								At5g40155		At4g21390
	At4g33870								At5g42380	At5g64640								At5g40450		At4g21450
	At4g33960								At5g43060	At5g64670								At5g40850		At4g21680
	At4g34240								At5g43080	At5g65310								At5g41050		At4g21860
	At4g34260								At5g43220	At5g65360								At5g41370		At4g21980
	At4g34490								At5g43330	At5g65650								At5g41490		At4g22280
	At4g34590								At5g43690	At5g65810								At5g41540		At4g22750
	At4g34830								At5g43700	At5g65860								At5g41640		At4g22870
	At4g35990								At5g43830	At5g66320								At5g42330		At4g23050
	At4g36020								At5g44370	At5g66370								At5g42940		At4g23180
	At4g36180								At5g44420	At5g66470								At5g43150		At4g23410
	At4g36540								At5g45280	At5g66510								At5g43390		At4g23690
	At4g36800								At5g45670	At5g66560								At5g44050		At4g24020
	At4g36880								At5g45750	At5g67100								At5g44130		At4g24040
	At4g36890								At5g46280	At5g67220								At5g44280		At4g24100
	At4g36920								At5g47670	At5g67260								At5g44510		At4g24400
	At4g36930								At5g47930	At5g67360								At5g45320		At4g25100
	At4g37400								At5g48100	At5g67440								At5g45540		At4g25230
	At4g37410								At5g48580	At5g67600								At5g45550		At4g25450
	At4g37580								At5g48670	AtCg00440								At5g46350		At4g26260
	At4g37670								At5g48940	AtCg00640								At5g47720		At4g26590
	At4g38210								At5g49100	AtCg00740								At5g47910		At4g26700
	At4g38390								At5g49130	AtCg00750								At5g47980		At4g26740
	At4g38660								At5g49610	AtCg00760								At5g48110		At4g27130
	At4g38770								At5g49630	AtCg00860								At5g50030		At4g27170
	At4g39090								At5g49980	AtMg01290								At5g50565		At4g27350
	At4g39150								At5g50180									At5g50750		At4g27530
	At4g39200								At5g50740									At5g50760		At4g27670
	At4g39390								At5g50950									At5g50820		At4g27800
	At4g39500								At5g51230									At5g50830		At4g27880
	At4g39510								At5g51850									At5g50940		At4g28240
	At4g39840								At5g52370									At5g51060		At4g28260
	At4g39940								At5g52510									At5g51610		At4g28770
	At4g39950								At5g52870									At5g52050		At4g29070
	At5g01040								At5g53200									At5g52250		At4g29230
	At5g01380								At5g53480									At5g52260		At4g29950
	At5g01480								At5g53485									At5g52320		At4g30630
	At5g02490								At5g53750									At5g54190		At4g31110
	At5g02570								At5g56030									At5g54370		At4g31240
	At5g02600								At5g56040									At5g54660		At4g31250
	At5g02640								At5g56220									At5g55520		At4g31420
	At5g03650								At5g56330									At5g57050		At4g32150
	At5g04740								At5g56950									At5g57530		At4g32290
	At5g05370								At5g57080									At5g57710		At4g32300
	At5g06190								At5g57120									At5g58010		At4g32600
	At5g06600								At5g57350									At5g58500		At4g32680
	At5g06770								At5g57560									At5g58720		At4g32870
	At5g07000								At5g58150									At5g59290		At4g33150
	At5g07200								At5g59080									At5g59480		At4g33210
	At5g07340								At5g59190									At5g59660		At4g33260
	At5g07440								At5g59510									At5g59730		At4g33950
	At5g08110								At5g59560									At5g59960		At4g34100
	At5g08180								At5g60470									At5g60070		At4g34180
	At5g09650								At5g60860									At5g60090		At4g34230
	At5g09980								At5g61130									At5g61340		At4g34410
	At5g10020								At5g61780									At5g61650		At4g35010
	At5g10430								At5g61960									At5g61720		At4g35220
	At5g11000								At5g62500									At5g62130		At4g35300
	At5g11160								At5g63150									At5g62770		At4g35480
	At5g11300								At5g63220									At5g62900		At4g35790
	At5g11740								At5g64570									At5g63080		At4g36040
	At5g12250								At5g64710									At5g63660		At4g36190
	At5g12440								At5g65510									At5g64150		At4g36730
	At5g13490								At5g66170									At5g64240		At4g37280
	At5g13710								At5g66280									At5g64450		At4g37300
	At5g13790								At5g66750									At5g64550		At4g37310
	At5g13870								At5g67180									At5g65040		At4g37610
	At5g14020								At5g67200									At5g66250		At4g38090
	At5g14040								AtCg01020									At5g66280		At4g38330
	At5g14690																	At5g66900		At4g38350
	At5g14750																	At5g67210		At4g38360
	At5g14920																	AtMg00140		At4g38550
	At5g15010																	AtMg01240		At4g38570
	At5g15150																			At4g38640
	At5g15320																			At4g39660
	At5g15350																			At4g39675
	At5g15770																			At5g01350
	At5g15980																			At5g01480
	At5g16440																			At5g01500
	At5g17160																			At5g01980
	At5g17220																			At5g02810
	At5g17630																			At5g02850
	At5g17860																			At5g02880
	At5g18920																			At5g03070
	At5g19090																			At5g03240
	At5g19270																			At5g03460
	At5g19520																			At5g03560
	At5g19700																			At5g03800
	At5g20000																			At5g03870
	At5g20110																			At5g03880
	At5g20250																			At5g04360
	At5g20400																			At5g04370
	At5g20950																			At5g04500
	At5g22740																			At5g04750
	At5g22890																			At5g04980
	At5g23420																			At5g05110
	At5g23760																			At5g05230
	At5g25020																			At5g05340
	At5g25190																			At5g05410
	At5g25460																			At5g06130
	At5g26280																			At5g06370
	At5g26731																			At5g06440
	At5g27430																			At5g06760
	At5g27450																			At5g06830
	At5g27820																			At5g06980
	At5g27890																			At5g07020
	At5g28060																			At5g07190
	At5g28370																			At5g07270
	At5g29090																			At5g07430
	At5g34460																			At5g07500
	At5g34940																			At5g08090
	At5g35900																			At5g08430
	At5g36190																			At5g08535
	At5g36650																			At5g09480
	At5g36890																			At5g09530
	At5g37480																			At5g09880
	At5g37600																			At5g09990
	At5g38100																			At5g10710
	At5g38480																			At5g10720
	At5g39210																			At5g10940
	At5g39320																			At5g11090
	At5g39820																			At5g11100
	At5g40650																			At5g11410
	At5g40830																			At5g11580
	At5g42060																			At5g11840
	At5g42100																			At5g12000
	At5g42380																			At5g12180
	At5g43060																			At5g12210
	At5g43080																			At5g12310
	At5g43220																			At5g12370
	At5g43330																			At5g12480
	At5g43690																			At5g12980
	At5g43700																			At5g13080
	At5g43830																			At5g13330
	At5g44370																			At5g14180
	At5g44420																			At5g14380
	At5g44460																			At5g14550
	At5g44700																			At5g14740
	At5g45280																			At5g15140
	At5g45650																			At5g15170
	At5g45670																			At5g15330
	At5g45750																			At5g15870
	At5g46280																			At5g15880
	At5g46690																			At5g16230
	At5g46700																			At5g16340
	At5g47670																			At5g16450
	At5g47930																			At5g16820
	At5g48100																			At5g16830
	At5g48360																			At5g16880
	At5g48580																			At5g17290
	At5g48600																			At5g17310
	At5g48670																			At5g17400
	At5g48940																			At5g17540
	At5g49100																			At5g17730
	At5g49130																			At5g18100
	At5g49160																			At5g18110
	At5g49610																			At5g18450
	At5g49630																			At5g18640
	At5g49770																			At5g19140
	At5g49980																			At5g19150
	At5g50180																			At5g19400
	At5g50740																			At5g19860
	At5g50950																			At5g20050
	At5g51230																			At5g20660
	At5g51550																			At5g20960
	At5g51560																			At5g21090
	At5g51850																			At5g22270
	At5g52220																			At5g22290
	At5g52370																			At5g22360
	At5g52510																			At5g22630
	At5g53200																			At5g22700
	At5g53290																			At5g22920
	At5g53480																			At5g23050
	At5g53485																			At5g23060
	At5g53750																			At5g23150
	At5g56030																			At5g23240
	At5g56220																			At5g23330
	At5g56330																			At5g24130
	At5g56580																			At5g24160
	At5g56950																			At5g24320
	At5g57080																			At5g24550
	At5g57120																			At5g24670
	At5g57180																			At5g24800
	At5g57220																			At5g24910
	At5g57560																			At5g24970
	At5g57690																			At5g25280
	At5g58300																			At5g25560
	At5g58520																			At5g25980
	At5g58900																			At5g26340
	At5g59080																			At5g27280
	At5g59130																			At5g27320
	At5g59190																			At5g28310
	At5g59510																			At5g28440
	At5g59560																			At5g33290
	At5g59600																			At5g34950
	At5g60030																			At5g35370
	At5g60200																			At5g35735
	At5g60470																			At5g35740
	At5g60860																			At5g37360
	At5g60890																			At5g37540
	At5g61000																			At5g37670
	At5g61130																			At5g38510
	At5g61310																			At5g39400
	At5g61780																			At5g39580
	At5g61960																			At5g39590
	At5g62500																			At5g39610
	At5g62680																			At5g39660
	At5g63140																			At5g40190
	At5g63150																			At5g40340
	At5g63220																			At5g40760
	At5g63810																			At5g40780
	At5g63980																			At5g41340
	At5g64570																			At5g41350
	At5g64710																			At5g41480
	At5g65010																			At5g41990
	At5g65420																			At5g42380
	At5g65510																			At5g42870
	At5g66280																			At5g42990
	At5g66750																			At5g43260
	At5g67070																			At5g43550
	At5g67080																			At5g43600
	At5g67160																			At5g43680
	At5g67180																			At5g43850
	At5g67200																			At5g43930
	At5g67280																			At5g44090
	At5g67510																			At5g44240
	AtCg00870																			At5g44310
	AtCg01020																			At5g44360
																				At5g44380
																				At5g44750
																				At5g45130
																				At5g45160
																				At5g45430
																				At5g45460
																				At5g45880
																				At5g47020
																				At5g47040
																				At5g47120
																				At5g47550
																				At5g48380
																				At5g48570
																				At5g48720
																				At5g48790
																				At5g48930
																				At5g49450
																				At5g49650
																				At5g49840
																				At5g49940
																				At5g49990
																				At5g50260
																				At5g50320
																				At5g50480
																				At5g50580
																				At5g50770
																				At5g51020
																				At5g51170
																				At5g51340
																				At5g51740
																				At5g51970
																				At5g52420
																				At5g52640
																				At5g53220
																				At5g53370
																				At5g53970
																				At5g54390
																				At5g54940
																				At5g54960
																				At5g55050
																				At5g55240
																				At5g55390
																				At5g56870
																				At5g57660
																				At5g57900
																				At5g58160
																				At5g58210
																				At5g58510
																				At5g58575
																				At5g58800
																				At5g58860
																				At5g59110
																				At5g59170
																				At5g59320
																				At5g59400
																				At5g59540
																				At5g60040
																				At5g60220
																				At5g60310
																				At5g60460
																				At5g61530
																				At5g61670
																				At5g61710
																				At5g62020
																				At5g62170
																				At5g62220
																				At5g62380
																				At5g62740
																				At5g62760
																				At5g62950
																				At5g63200
																				At5g63790
																				At5g64070
																				At5g64090
																				At5g64100
																				At5g64120
																				At5g64250
																				At5g64740
																				At5g65070
																				At5g65080
																				At5g65160
																				At5g65210
																				At5g65240
																				At5g65430
																				At5g65470
																				At5g65685
																				At5g65890
																				At5g65910
																				At5g65940
																				At5g66080
																				At5g66160
																				At5g66240
																				At5g66420
																				At5g66730
																				At5g66970
																				AtMg00070
																				AtMg01110
																				AtMg01360
