# Supplementary material for: Seed after-ripening is a discrete developmental pathway associated with specific gene networks in Arabidopsis
Source: Plant J. 2008 Jan;53(2):214–24. doi: 10.1111/j.1365-313X.2007.03331.x (PMC2254144; doi:10.1111/j.1365-313X.2007.03331.x)
Supplement: Table S3 — (A) Ratios of normalized expression and (B) statistical data of ratios of expression for gene expression comparisons used for the construction of box plots. [file tpj0053-0214-sm-table3.xls]

## Sheet: Ratios of Expression
Supplementary table 3A:
Worksheet: Ratios of normalised expression datasets
Shown are ratios of normalised expression used for the construction of boxplots. S, stored seeds, F, Freshly harvested, D, Dormant, AR After-Ripened.
			Ratios:
	AGI		Ler D/AR	LerAR+ABA/Ler AR	Cvi D/AR
	AR DOWN regulated gene set:
	At2g23240		6.83636	1.29545	2.13834
	At2g33070		6.23872	0.547307	5.58501
	At4g25580		5.5209	1.07395	3.33459
	At1g44414		4.92963	2.52222	4.65692
	At1g28330		4.66788	0.515426	6.13353
	At4g36670		4.61913	1.287	3.39191
	At4g36600		4.29369	0.586165	4.90572
	At3g51860		4.18966	1.48621	3.9661
	At5g27730		3.90942	1.93659	6.08211
	At5g67030		3.90909	0.480303	4.76434
	At5g66430		3.8484	0.23586	3.28937
	At5g60850		3.7834	0.226721	3.12079
	At5g57550		3.77662	0.715278	3.70318
	At5g55630		3.75676	0.82973	3.5637
	At5g54080		3.49492	0.542816	4.08184
	At5g54000		3.46264	0.0916667	5.64279
	At5g52300		3.42947	0.651579	2.87244
	At5g51760		3.41176	0.474265	3.0321
	At5g51070		3.41019	0.691689	2.79949
	At5g50240		3.33992	0.579051	2.57111
	At5g45690		3.30915	0.395509	2.87234
	At5g45310		3.24897	1.26955	3.4002
	At5g39520		3.17034	0.368576	4.87171
	At5g39720		3.08092	0.647399	3.01928
	At5g18130		3.02216	0.302806	4.28746
	At5g17850		3.01163	1.12064	3.88989
	At5g16460		2.88268	0.418994	2.84466
	At5g16550		2.8687	0.559682	4.28322
	At5g13800		2.84251	1.19878	2.77098
	At5g07330		2.84146	0.752439	3.61805
	At5g03180		2.81214	0.330171	2.59644
	At5g02840		2.80662	0.499338	2.68377
	At5g02020		2.79703	0.445545	2.83983
	At5g01520		2.77524	1.08	3.36783
	At5g01670		2.76292	0.850267	2.78415
	At5g01300		2.75587	0.465962	3.55327
	At3g62090		2.71759	0.61407	3.73448
	At3g61260		2.68122	0.816594	2.23602
	At3g61040		2.66667	0.54902	1.7621
	At3g56350		2.66518	1.31027	2.74529
	At3g50740		2.66427	1.45101	3.01093
	At3g47340		2.66269	0.683135	2.52542
	At4g36360		2.64929	2.6019	3.10364
	At4g19390		2.63226	0.662903	2.77505
	At4g17840		2.60631	0.137874	2.97227
	At4g13250		2.5679	0.611111	3.21154
	At4g09610		2.56194	0.879505	4.01236
	At4g03200		2.54865	0.527027	1.69955
	At4g02280		2.53184	0.389151	2.60732
	At1g17860		2.51936	0.907877	3.67616
	At1g07040		2.50973	0.59115	2.82929
	At1g31480		2.49595	1.61134	1.9398
	At3g19990		2.48	0.8	1.85071
	At3g21380		2.46988	0.327979	2.52317
	At3g18570		2.46694	0.624831	1.28848
	At3g20250		2.46305	0.610837	2.16361
	At3g26770		2.45946	1.36486	1.81882
	At3g15780		2.43963	0.473684	1.13132
	At3g22740		2.42475	2.17726	1.73113
	At3g08770		2.40943	1.16495	2.96836
	At3g11930		2.40568	0.245436	4.19231
	At3g10020		2.38492	0.522613	4.12637
	At3g07360		2.37537	0.800587	1.78801
	At1g15740		2.36815	0.787206	2.07413
	At1g29680		2.36348	0.628141	4.80765
	At2g41710		2.33633	0.426322	3.56414
	At1g19540		2.3326	0.655361	1.96789
	At1g19530		2.33081	0.381853	3.55789
	At1g07500		2.33067	0.613455	3.65262
	At1g19610		2.31153	0.416523	3.50085
	At1g26800		2.30228	0.65019	2.18667
	At1g14530		2.30014	1.07504	1.33627
	At1g16030		2.29587	0.775229	2.3378
	At1g78070		2.28154	1.00769	2.00224
	At1g77950		2.25532	1.00164	2.46726
	At1g70840		2.24648	0.428169	4.06812
	At1g15180		2.23077	0.657771	2.74214
	At1g15330		2.23016	0.94709	2.061
	At1g15060		2.22399	0.664627	3.68789
	At1g06570		2.22237	0.641201	3.42331
	At1g75810		2.19911	0.74416	2.46388
	At1g59870		2.19647	0.525386	2.17276
	At2g38820		2.1936	1.08079	3.00736
	At2g47180		2.18707	0.772109	1.79676
	At2g20560		2.16527	0.891213	2.49556
	At2g25340		2.14905	0.363144	2.26978
	At2g04690		2.13797	0.507937	2.05658
	At2g42750		2.13528	0.513449	2.80418
	At1g03470		2.13514	0.826577	1.6726
	At1g03610		2.12448	0.367832	2.05126
	At1g60680		2.11098	0.685549	2.97812
	At1g03890		2.10939	0.428062	2.49203
	At1g30860		2.10699	0.614836	3.15799
	At2g42890		2.09618	0.897233	2.34754
	At2g42950		2.08725	1.18792	2.41503
	At2g20920		2.07917	1.53701	0.995931
	At2g03520		2.05368	0.794479	1.81583
	At2g29300		2.05176	0.583529	2.2299
	At2g25900		2.04552	0.653451	2.48799
	At2g02930		2.04242	1.03485	1.91036
	At2g34315		2.02128	0.517357	2.18033
	At2g33830		2.01976	0.335895	4.21339
	At2g30600		2.01181	0.33009	1.6584
	Mean:		2.79319	0.765847	2.97916
	AR UP regulated gene set:
	At5g61000		0.488611	1.05805	0.469018
	At5g65010		0.457109	1.19496	0.37336
	AtCg00870		0.424962	1.24119	0.365651
	At1g02810		0.419481	0.856583	0.568299
	At5g48600		0.413216	0.644493	0.62422
	At4g32460		0.404033	1.06328	0.359029
	At3g56370		0.359026	0.736984	0.421452
	At2g22330		0.346939	1.17574	0.462841
	At5g09650		0.325135	0.983803	0.258182
	At5g14750		0.324727	0.770606	0.137277
	At3g45930		0.320279	0.865914	0.733918
	At1g53070		0.307222	0.534578	0.151724
	At5g58300		0.265453	1.20751	0.401777
	At4g39510		0.238871	1.01379	0.591837
	At2g20480		0.230895	0.393013	0.681701
	At2g37640		0.145447	1.49665	0.0708907
	At3g61820		0.134506	0.604235	0.29021
	At1g15080		0.100687	1.91791	0.491199
	At5g57220		0.0254608	0.5	0.38022
	Mean:		0.301687	0.961015	0.412253
	Germination-associated gene set:
	At2g38120		0.460876	1.10329	0.370983
	At3g62380		0.391691	3.68843	0.825746
	At5g57350		0.332375	4.22318	0.170392
	At5g56040		0.322478	0.832407	0.653894
	At1g28290		0.28162	1.1757	0.0917508
	At3g57780		0.275781	0.484375	0.239856
	At1g23080		0.267367	0.806772	0.0950792
	At1g66150		0.26051	0.542385	0.485339
	At3g15950		0.257454	0.634748	0.290657
	At4g31500		0.238636	0.540752	0.0332786
	At4g34980		0.209046	0.615322	0.0799017
	At1g20440		0.190563	0.323654	0.0980354
	At3g23410		0.119839	0.221904	0.676498
	At1g47128		0.118615	0.315152	0.701422
	At5g05290		0.0583977	0.424228	0.142698
	Mean:		0.25235	1.06215	0.330369

## Sheet: Boxplot values
Supplementary table 3B:
Workbook: Boxplot values
B. Also shown are ratios of expression and statistical data of ratios of expression for gene expression comparisons used for the construction of boxplots.
	Gene set:	AR down			AR Up			Germination associated			Genome average expression:
	Ratio:	Ler D/AR	aba1-1 F/S	abi1-1 F/S	Ler D/AR	aba1-1 F/S	abi1-1 F/S	Ler D/AR	aba1-1 F/S	abi1-1 F/S	Ler D/AR	aba1-1 F/S	abi1-1 F/S
	q1	2.23046	2.40311	4.65191	0.234883	0.188154	0.233085	0.199805	0.474753	1.0428	0.665072	0.737118	0.687237
	min	2.01181	2.01591	2.34768	0.0254608	0.0823435	0.105898	0.0583977	0.151792	0.307759
Statistic:	median	2.49595	2.89961	5.82484	0.324727	0.251198	0.260388	0.26051	0.648923	1.2626	0.920825	1.05625	1.11494
	mean	2.79319	3.68853	6.82259	0.301687	0.288858	0.279372	0.25235	1.07579	1.41106	1.09519	1.44928	1.56064
	max	6.83636	25.9903	26.0335	0.488611	0.46368	0.437884	0.460876	5.28175	2.94563
	q3	2.94715	3.62564	7.57988	0.408625	0.417041	0.343943	0.302049	1.04167	1.67585	1.2525	1.57384	1.7987
	Ratio:		Cvi D/AR	LerAR+ABA/AR		Cvi D/AR	LerAR+ABA/AR		Cvi D/AR	LerAR+ABA/AR		Cvi D/AR	LerAR+ABA/AR
	q1		2.1835	0.48982		0.324619	0.690739		0.0965573	0.454301		0.714799	0.683412
	min		0.995931	0.0916667		0.0708907	0.393013		0.0332786	0.221904
Statistic:	median		2.82929	0.65019		0.401777	0.983803		0.239856	0.615322		0.963587	0.934674
	mean		2.97916	0.765847		0.412253	0.961015		0.330369	1.06215		1.11596	1.3661
	max		6.13353	2.6019		0.733918	1.91791		0.825746	4.22318
	q3		3.56392	0.902555		0.529749	1.18535		0.569616	0.967847		1.29433	1.48307
	Gene set:	AR Down								AR UP								Germination-associated								Genome average
		SD1/DL	SD2/DL	PD30/DL	PD24/DL	PD24/LIG	PD30/LIG	SD1/LIG	SD2/LIG	SD1/DL	SD2/DL	PD30/DL	PD24/DL	PD24/LIG	PD30/LIG	SD1/LIG	SD2/LIG	SD1/DL	SD2/DL	PD30/DL	PD24/DL	PD24/LIG	PD30/LIG	SD1/LIG	SD2/LIG	PD24/DL	PD30/DL	SD1/DL	SD2/DL	PD24/LIG	PD30/LIG	SD1/LIG	SD2/LIG
	q1	3.55427	3.33656	7.86035	5.02603	2.9322	3.83536	1.97829	1.62231	0.0936532	0.123376	0.0650419	0.0798813	0.208028	0.139889	0.192384	0.263562	0.0535291	0.0618735	0.0201011	0.0204677	0.0372138	0.0353819	0.0942844	0.111743	0.708333	0.626747	0.681183	0.624836	0.780822	0.697318	0.746619	0.694384	0.694384
	min	0.821586	0.599119	2.33149	1.98571	1.40637	0.70887	0.337251	0.245931	0.0168059	0.0254838	0.0128617	0.00334539	0.00799568	0.0253368	0.0266559	0.04042	0.00606279	0.00454545	0.00226429	0.00508175	0.00926766	0.00484424	0.0197318	0.0147935
Statistic:	median	6.23684	6.01695	13.5686	9.69159	3.8	5.46367	2.45934	2.47938	0.20667	0.216201	0.0950341	0.170688	0.406573	0.303756	0.52381	0.558216	0.0852835	0.141497	0.0474424	0.0541899	0.0957952	0.129896	0.192601	0.222831	1.10694	1.14568	1.1043	1.17259	1.0948	1.16319	1.0855	1.16494	1.16494
	mean	8.09526	8.38642	19.5624	12.2863	4.17713	6.91531	3.01212	3.19131	0.245451	0.259041	0.231769	0.242464	0.466952	0.427132	0.485756	0.554437	0.756957	0.286129	2.59379	0.214943	0.283465	1.45839	0.595534	0.412938	1.54401	2.33801	1.52109	1.776	1.28893	1.80108	1.29588	1.53382	1.53382
	max	29.3069	55.3548	113.135	79.1613	14.8675	36.0669	13.8912	19.6615	0.245451	0.259041	0.231769	0.242464	0.466952	0.427132	0.485756	0.554437	7.51639	1.52342	33.7354	1.59313	1.52658	15.2434	3.3963	1.19115
	q3	10.4361	9.25291	22.9682	15.5517	5.09013	8.74321	3.32678	4.04053	0.245451	0.259041	0.231769	0.242464	0.466952	0.427132	0.485756	0.554437	0.359793	0.200921	0.677207	0.181661	0.399652	0.773467	0.853802	0.766355	1.60976	2.16007	1.62811	1.93808	1.50326	2	1.5141	1.81395	1.81395
min	Minimum value
max	Maximum value
q1	Lower quartile value
q3	Upper quartile value
Key: Primary Dormant 24h imbibed (PD24), Primary Dormant imbibed 30d (PD30), after-ripened seeds imbibed in the dark (non-germinating, DL), after-ripened seeds imbibed in the dark given a flash of red light to induce germination (LIG) Secondary Dormancy state 1 (SD1), Secondary Dormancy state 2 (SD2). S, stored seeds, F, Freshly harvested, D, Dormant, AR After-Ripened.
